# Supplementary material for: Adeno-associated virus–based gene therapy treats inflammatory kidney disease in mice
Source: J Clin Invest. 2024 Aug 15;134(17):e174722. doi: 10.1172/JCI174722 (PMC11364381; doi:10.1172/JCI174722)
Supplement: Supplemental table 1 [file jci-134-174722-s132.xlsx]

## Sheet: normalized_counts
Ensembl	Gene_symbol	description	BL6_AAV_1	BL6_AAV_2	BL6_AAV_3	BL6_NON_AAV_1	BL6_NON_AAV_2	BL6_NON_AAV_3	BTBR_OB_AAV_1	BTBR_OB_AAV_2	BTBR_OB_AAV_3	BTBR_OB_NON_AAV_1	BTBR_OB_NON_AAV_2	BTBR_OB_NON_AAV_3	NEP_KO_AAV_1	NEP_KO_AAV_2	NEP_KO_AAV_3	NEP_KO_NON_AAV_1	NEP_KO_NON_AAV_2	NEP_KO_NON_AAV_3
ENSMUSG00000051285	Pcmtd1	protein-L-isoaspartate (D-aspartate) O-methyltransferase domain containing 1 [Source:MGI Symbol;Acc:MGI:2441773]	2089.97	1628.52	1847.14	1796.15	1603.61	2042.38	2075.82	2246.14	2997.04	1681.69	2066.83	2047.02	2178.87	1501.86	2198.98	1566.25	1950.21	2338.93
ENSMUSG00000026312	Cdh7	cadherin 7, type 2 [Source:MGI Symbol;Acc:MGI:2442792]	0	0	0	0	0	0	0	0	0	0	0	0	0	0	0	0	0	0.9685
ENSMUSG00000039748	Exo1	exonuclease 1 [Source:MGI Symbol;Acc:MGI:1349427]	13.4713	10.4527	8.37705	11.7141	20.9688	8.86706	14.6943	19.7637	18.4822	37.9636	28.6471	26.4132	24.4596	30.0539	35.3359	25.5367	39.7037	14.5275
ENSMUSG00000104158	Becn2	beclin 2 [Source:MGI Symbol;Acc:MGI:2684950]	0	1.04527	0	0.976171	0.998515	0	0	1.97637	0	0	0	0	0	0.834832	0.906049	0	0	0
ENSMUSG00000057363	Uxs1	UDP-glucuronate decarboxylase 1 [Source:MGI Symbol;Acc:MGI:1915133]	558.096	457.826	491.105	520.299	576.143	514.289	580.915	543.501	498.048	508.918	530.501	534.867	658.454	565.181	626.986	553.295	625.806	727.344
ENSMUSG00000047216	Cdh19	cadherin 19, type 2 [Source:MGI Symbol;Acc:MGI:3588198]	0	0	1.04713	0	0	0	0	0.988183	0.97275	0	0	1.10055	0	0.834832	0	0	0	0.9685
ENSMUSG00000038702	Dsel	dermatan sulfate epimerase-like [Source:MGI Symbol;Acc:MGI:2442948]	391.629	449.464	436.654	390.468	406.396	445.323	522.138	578.087	511.666	562.272	516.708	507.353	384.506	434.113	441.246	419.937	406.49	371.904
ENSMUSG00000055214	Pld5	phospholipase D family, member 5 [Source:MGI Symbol;Acc:MGI:2442056]	0	0	0	0.976171	0	0	0	0.988183	0	0	0	0	0	0	0.906049	0	0	0
ENSMUSG00000078184	Rbm8a2	RNA binding motif protein 8A2 [Source:MGI Symbol;Acc:MGI:3612447]	0	1.04527	1.04713	5.85703	0	0.985229	0	0	0	0	2.12201	0	0	3.33933	1.8121	0.945804	0	0.9685
ENSMUSG00000033007	Asic4	acid-sensing (proton-gated) ion channel family member 4 [Source:MGI Symbol;Acc:MGI:2652846]	3.84894	2.09053	9.42419	3.90468	4.99257	5.91137	5.87773	2.96455	7.782	3.07813	1.061	4.4022	10.7622	15.8618	9.06049	0.945804	14.1799	23.244
ENSMUSG00000070695	Cntnap5a	contactin associated protein-like 5A [Source:MGI Symbol;Acc:MGI:3643623]	0	0	0	0	0	0	0	0	0	0	0	0	0	0	0	0	0.945326	0
ENSMUSG00000025909	Sntg1	syntrophin, gamma 1 [Source:MGI Symbol;Acc:MGI:1918346]	0	0	0	0	0	0	0	0	0	0	0	0	0	0	0	0	0	0
ENSMUSG00000061024	Rrs1	ribosome biogenesis regulator 1 [Source:MGI Symbol;Acc:MGI:1929721]	359.876	319.851	366.496	416.825	346.485	385.224	235.109	224.318	226.651	280.11	255.702	233.316	325.803	351.464	276.345	389.671	357.333	373.841
ENSMUSG00000102030	Gm29106	predicted gene 29106 [Source:MGI Symbol;Acc:MGI:5579812]	0	0	0	0	0	0	0.979621	0	0	0	0	0	0	0	0.906049	0	0	0
ENSMUSG00000025911	Adhfe1	alcohol dehydrogenase, iron containing, 1 [Source:MGI Symbol;Acc:MGI:1923437]	21.1692	22.9958	67.0164	35.1422	37.9436	64.0399	2.93886	4.94091	8.75475	7.18231	6.36602	6.60329	43.049	56.7686	50.7388	28.3741	51.993	32.929
ENSMUSG00000067879	Vxn	vexin [Source:MGI Symbol;Acc:MGI:1924232]	2.8867	1.04527	2.09426	1.95234	0	1.97046	7.83697	3.95273	6.80925	3.07813	5.30501	9.90494	0.978386	0	0	0	0	1.937
ENSMUSG00000057335	Cep170	centrosomal protein 170 [Source:MGI Symbol;Acc:MGI:1918348]	774.598	790.221	839.8	728.224	627.067	881.78	948.273	1063.28	1220.8	859.825	1076.92	1073.04	962.732	734.652	852.593	871.085	976.522	922.981
ENSMUSG00000025912	Mybl1	myeloblastosis oncogene-like 1 [Source:MGI Symbol;Acc:MGI:99925]	44.2628	42.8559	52.3566	35.1422	23.9644	41.3796	39.1848	57.3146	76.8472	53.3543	58.3551	51.7258	63.5951	45.9158	72.484	45.3986	63.3369	66.8265
ENSMUSG00000045210	Vcpip1	valosin containing protein (p97)/p47 complex interacting protein 1 [Source:MGI Symbol;Acc:MGI:1917925]	1253.79	1174.88	1334.05	1172.38	1007.5	1276.86	1151.05	1185.82	1250.96	1228.18	1230.76	1405.4	1364.85	947.534	1130.75	1148.21	1278.08	1341.37
ENSMUSG00000041763	Tpp2	tripeptidyl peptidase II [Source:MGI Symbol;Acc:MGI:102724]	1207.6	1370.34	1547.66	1227.05	1150.29	1396.07	1423.39	1564.29	1554.45	1524.7	1790.97	1733.36	1402.03	1214.68	1231.32	1326.96	1393.41	1323.94
ENSMUSG00000026504	Sdccag8	serologically defined colon cancer antigen 8 [Source:MGI Symbol;Acc:MGI:1924066]	307.915	307.308	299.48	272.352	299.554	311.332	295.846	309.301	314.198	292.423	314.057	280.64	258.294	312.227	298.996	285.633	259.965	253.747
ENSMUSG00000047343	Mettl21c	methyltransferase like 21C [Source:MGI Symbol;Acc:MGI:3611450]	0	0	1.04713	0	0	0	0	0	0	0	0	0	0	0	0	0	0	0
ENSMUSG00000091844	Gm8251	predicted gene 8251 [Source:MGI Symbol;Acc:MGI:3647616]	3.84894	11.4979	11.5184	6.8332	4.99257	9.85229	0	4.94091	0	2.05209	5.30501	5.50274	6.8487	2.5045	8.15445	6.62063	6.61728	3.874
ENSMUSG00000026483	Niban1	niban apoptosis regulator 1 [Source:MGI Symbol;Acc:MGI:2137237]	119.317	123.341	108.902	100.546	108.838	99.5081	203.761	168.979	200.386	197.001	265.251	331.265	296.451	286.347	286.312	239.288	307.231	204.354
ENSMUSG00000019699	Akt3	thymoma viral proto-oncogene 3 [Source:MGI Symbol;Acc:MGI:1345147]	2776.05	3904.07	3146.63	3299.46	3139.33	3325.15	2599.91	2516.9	3617.66	3424.94	2884.87	3238.92	2987.99	2555.42	2724.49	2660.55	2523.08	2159.76
ENSMUSG00000063659	Zbtb18	zinc finger and BTB domain containing 18 [Source:MGI Symbol;Acc:MGI:1353609]	264.614	269.679	283.773	284.066	285.575	298.524	423.196	400.214	309.334	362.194	421.218	398.399	230.899	263.807	320.742	310.224	319.52	233.409
ENSMUSG00000026049	Tex30	testis expressed 30 [Source:MGI Symbol;Acc:MGI:1922873]	148.184	199.646	189.531	163.021	150.776	172.415	84.2474	98.8183	103.111	84.1357	113.527	124.362	158.499	102.684	92.417	109.713	119.111	128.811
ENSMUSG00000043019	Edem3	ER degradation enhancer, mannosidase alpha-like 3 [Source:MGI Symbol;Acc:MGI:1914217]	1363.49	1204.15	1320.43	1156.76	1226.18	1426.61	1919.08	1822.21	1738.3	1325.65	1564.98	1574.89	1643.69	1359.94	1830.22	1310.88	1657.16	1789.79
ENSMUSG00000015962	1700016C15Rik	RIKEN cDNA 1700016C15 gene [Source:MGI Symbol;Acc:MGI:1916678]	0	0	2.09426	0	1.99703	0	0	0.988183	0	2.05209	0	0	0	0.834832	2.71815	0.945804	1.89065	0
ENSMUSG00000032666	1700025G04Rik	RIKEN cDNA 1700025G04 gene [Source:MGI Symbol;Acc:MGI:1916649]	1643.5	2318.4	1735.1	1994.32	2135.82	1594.1	2400.07	2323.22	2613.78	2358.88	3358.07	2686.44	2065.37	1426.73	2131.03	1750.68	1692.13	1666.79
ENSMUSG00000015961	Adss	adenylosuccinate synthetase, non muscle [Source:MGI Symbol;Acc:MGI:87948]	1544.39	1865.8	1629.34	1648.75	1377.95	1618.73	1533.11	1513.9	1485.39	1749.41	1645.62	1644.22	1312.02	1213.85	1095.41	1409.25	1319.68	1242.59
ENSMUSG00000102483	Catspere1	cation channel sperm associated auxiliary subunit epsilon 1 [Source:MGI Symbol;Acc:MGI:3647531]	0	0	0	0	0	0	0	0	0	0	0	0	0.978386	0	0	0	0	0
ENSMUSG00000014980	Tsen15	tRNA splicing endonuclease subunit 15 [Source:MGI Symbol;Acc:MGI:1913887]	286.746	282.222	246.076	305.542	318.526	240.396	270.375	257.916	224.705	289.345	238.726	177.188	226.986	272.99	302.621	337.652	259.965	263.432
ENSMUSG00000026235	Epha4	Eph receptor A4 [Source:MGI Symbol;Acc:MGI:98277]	763.052	867.571	831.423	827.793	796.815	750.744	1062.89	933.833	668.279	813.653	789.386	697.748	782.709	896.609	675.007	897.568	789.348	619.84
ENSMUSG00000032649	Colgalt2	collagen beta(1-O)galactosyltransferase 2 [Source:MGI Symbol;Acc:MGI:2138232]	2113.07	2665.43	2256.57	2198.34	2196.73	2096.57	4984.31	4735.37	4413.37	2395.81	3759.13	3337.96	2897	2507	3229.16	3247.89	3163.06	2852.23
ENSMUSG00000026047	Poglut2	protein O-glucosyltransferase 2 [Source:MGI Symbol;Acc:MGI:1919300]	401.252	364.798	375.92	321.16	347.483	342.86	425.156	447.647	418.282	493.527	464.719	454.527	314.062	478.359	397.756	393.454	381.912	339.944
ENSMUSG00000091476	Catspere2	cation channel sperm associated auxiliary subunit epsilon 2 [Source:MGI Symbol;Acc:MGI:5589632]	19.2447	13.5885	14.6598	9.76171	18.9718	12.808	15.6739	16.7991	15.564	19.4948	12.732	8.80439	22.5029	11.6876	23.5573	16.0787	12.2892	26.1495
ENSMUSG00000041684	Bivm	basic, immunoglobulin-like variable motif containing [Source:MGI Symbol;Acc:MGI:2179809]	207.843	250.864	252.359	201.091	220.672	210.839	250.783	266.809	257.779	239.068	219.628	198.099	244.596	267.146	299.902	258.204	269.418	202.417
ENSMUSG00000032908	Sgpp2	sphingosine-1-phosphate phosphatase 2 [Source:MGI Symbol;Acc:MGI:3589109]	14.4335	4.18106	25.1312	19.5234	19.9703	23.6455	8.81659	5.9291	8.75475	6.15627	4.24401	11.0055	16.6326	90.1618	42.5843	11.3496	30.2504	13.559
ENSMUSG00000026502	Desi2	desumoylating isopeptidase 2 [Source:MGI Symbol;Acc:MGI:1926075]	505.173	603.118	545.556	529.085	536.202	576.359	587.773	629.472	584.623	609.47	584.612	546.973	567.464	558.503	564.469	575.049	552.071	508.463
ENSMUSG00000026500	Cox20	cytochrome c oxidase assembly protein 20 [Source:MGI Symbol;Acc:MGI:1913609]	446.477	387.794	425.135	430.491	429.361	371.431	269.396	286.573	270.424	265.746	298.142	314.757	340.478	277.999	327.084	377.376	360.169	334.133
ENSMUSG00000026048	Ercc5	excision repair cross-complementing rodent repair deficiency, complementation group 5 [Source:MGI Symbol;Acc:MGI:103582]	632.188	617.752	594.771	686.248	617.082	627.591	583.854	558.323	695.516	479.163	536.867	508.454	545.939	648.664	610.677	563.699	602.173	626.62
ENSMUSG00000026245	Farsb	phenylalanyl-tRNA synthetase, beta subunit [Source:MGI Symbol;Acc:MGI:1346035]	543.662	536.221	540.32	575.941	548.185	550.743	543.69	549.43	459.138	611.523	593.1	484.241	512.674	572.695	564.469	624.23	625.806	618.872
ENSMUSG00000090486	BC035947	cDNA sequence BC035947 [Source:MGI Symbol;Acc:MGI:2652858]	0.962234	1.04527	12.5656	0	0	2.95569	0	0	2.91825	4.10418	2.12201	4.4022	0	0	0	0	2.83598	0
ENSMUSG00000026482	Rgl1	ral guanine nucleotide dissociation stimulator,-like 1 [Source:MGI Symbol;Acc:MGI:107484]	6108.26	6052.09	6114.2	6216.26	5028.52	5826.64	7239.4	6663.32	5691.56	8833.22	7804.74	7041.31	4505.47	4437.97	3888.76	7443.48	6113.43	6161.6
ENSMUSG00000012187	Mogat1	monoacylglycerol O-acyltransferase 1 [Source:MGI Symbol;Acc:MGI:1915643]	0	2.09053	33.5082	0.976171	2.99554	0.985229	0	3.95273	4.86375	6.15627	2.12201	5.50274	0.978386	1.66966	0.906049	1.89161	5.67196	1.937
ENSMUSG00000008475	Arpc5	actin related protein 2/3 complex, subunit 5 [Source:MGI Symbol;Acc:MGI:1915021]	3939.39	3966.78	4114.18	3951.54	3872.24	3775.4	2600.89	3026.8	2853.08	2841.12	3319.88	3065.03	3818.64	3492.94	3565.3	3817.26	3623.44	3788.77
ENSMUSG00000056870	Gulp1	GULP, engulfment adaptor PTB domain containing 1 [Source:MGI Symbol;Acc:MGI:1920407]	357.951	248.773	392.674	308.47	332.505	384.239	453.565	540.536	736.372	375.532	369.229	468.834	511.696	298.87	575.341	339.544	447.139	594.659
ENSMUSG00000039630	Hnrnpu	heterogeneous nuclear ribonucleoprotein U [Source:MGI Symbol;Acc:MGI:1858195]	7291.81	7860.4	8219.98	8319.91	6858.8	8685.78	6650.65	6440.98	6360.81	7232.59	7811.1	7510.15	7770.34	5804.59	6518.12	7721.54	7432.16	8207.07
ENSMUSG00000026495	Efcab2	EF-hand calcium binding domain 2 [Source:MGI Symbol;Acc:MGI:1915476]	133.751	86.7571	104.713	138.616	104.844	135.962	108.738	116.606	142.994	64.6408	110.344	104.552	148.715	80.1439	168.525	84.1765	107.767	155.929
ENSMUSG00000032883	Acsl3	acyl-CoA synthetase long-chain family member 3 [Source:MGI Symbol;Acc:MGI:1921455]	310.802	329.259	374.873	323.113	273.593	371.431	177.311	170.956	243.187	242.147	256.763	282.841	324.824	202.029	200.237	295.091	276.035	289.582
ENSMUSG00000026480	Ncf2	neutrophil cytosolic factor 2 [Source:MGI Symbol;Acc:MGI:97284]	662.017	223.687	491.105	459.777	448.333	565.521	153.801	195.66	304.471	189.818	436.072	557.978	420.706	255.459	328.896	234.559	405.545	612.092
ENSMUSG00000026494	Kif26b	kinesin family member 26B [Source:MGI Symbol;Acc:MGI:2447076]	9.62234	12.5432	17.8012	9.76171	8.98663	16.7489	3.91848	3.95273	4.86375	2.05209	7.42702	1.10055	25.438	16.6966	21.7452	18.9161	14.1799	7.748
ENSMUSG00000025915	Sgk3	serum/glucocorticoid regulated kinase 3 [Source:MGI Symbol;Acc:MGI:2182368]	941.065	933.422	807.339	934.196	942.598	982.273	968.845	1134.43	830.728	1067.09	1058.88	1069.73	932.402	858.207	926.889	951.479	977.467	988.839
ENSMUSG00000079470	Utp14b	UTP14B small subunit processome component [Source:MGI Symbol;Acc:MGI:2445092]	153.957	157.835	174.871	149.354	96.8559	183.253	73.4716	83.9955	121.594	92.344	164.455	167.283	171.218	84.318	112.35	128.629	156.924	161.74
ENSMUSG00000047330	Kcne4	potassium voltage-gated channel, Isk-related subfamily, gene 4 [Source:MGI Symbol;Acc:MGI:1891125]	120.279	21.9506	165.447	74.189	51.9228	105.419	8.81659	13.8346	28.2097	7.18231	5.30501	11.0055	97.8386	45.9158	28.9936	24.5909	47.2663	132.685
ENSMUSG00000050711	Scg2	secretogranin II [Source:MGI Symbol;Acc:MGI:103033]	0	0	0	0	0	0	0	0	0	0	0	0	0	0	0	0	0	0
ENSMUSG00000055067	Smyd3	SET and MYND domain containing 3 [Source:MGI Symbol;Acc:MGI:1916976]	198.22	173.514	207.332	173.758	185.724	206.898	153.801	154.157	213.032	184.688	165.516	151.876	238.726	191.176	171.243	221.318	188.12	188.858
ENSMUSG00000054702	Ap1s3	adaptor-related protein complex AP-1, sigma 3 [Source:MGI Symbol;Acc:MGI:1891304]	30.7915	14.6337	16.7541	25.3804	18.9718	27.5864	14.6943	12.8464	16.5367	8.20836	23.3421	15.4077	66.5302	29.2191	67.9537	20.8077	69.9542	75.543
ENSMUSG00000026492	Tfb2m	transcription factor B2, mitochondrial [Source:MGI Symbol;Acc:MGI:107937]	375.271	414.971	407.334	439.277	393.415	387.195	390.869	394.285	428.983	469.928	415.913	348.874	455.928	405.728	424.937	455.877	461.319	486.187
ENSMUSG00000038949	Cnst	consortin, connexin sorting protein [Source:MGI Symbol;Acc:MGI:2445141]	872.746	979.414	972.785	909.792	883.686	1058.14	965.906	1058.34	1014.58	833.148	1010.07	973.986	1342.35	924.994	1216.82	970.395	968.96	1235.81
ENSMUSG00000026043	Col3a1	collagen, type III, alpha 1 [Source:MGI Symbol;Acc:MGI:88453]	11.5468	6.2716	6.28279	1.95234	7.98812	11.8227	40.1645	45.4564	87.5475	59.5106	36.0741	82.5412	10.7622	27.5495	26.2754	9.45804	9.45326	5.811
ENSMUSG00000046101	Mcmdc2	minichromosome maintenance domain containing 2 [Source:MGI Symbol;Acc:MGI:3045334]	5.7734	6.2716	8.37705	8.78554	8.98663	11.8227	0	0.988183	1.9455	4.10418	1.061	1.10055	3.91354	2.5045	4.53025	4.72902	6.61728	10.6535
ENSMUSG00000099032	Tcf24	transcription factor 24 [Source:MGI Symbol;Acc:MGI:3780500]	14.4335	3.1358	14.6598	10.7379	9.98515	9.85229	7.83697	3.95273	22.3732	11.2865	4.24401	15.4077	13.6974	19.2011	11.7786	10.4038	10.3986	24.2125
ENSMUSG00000038936	Sccpdh	saccharopine dehydrogenase (putative) [Source:MGI Symbol;Acc:MGI:1924486]	476.306	467.234	411.523	417.801	389.421	368.476	361.48	389.344	432.874	378.61	385.144	343.371	450.058	466.671	426.749	447.365	414.053	499.746
ENSMUSG00000042772	Smg7	SMG7 nonsense mediated mRNA decay factor [Source:MGI Symbol;Acc:MGI:2682334]	2032.24	2466.83	2866	2086.08	2008.01	2347.8	1997.45	2070.24	2117.68	2137.25	2125.19	2261.63	2523.26	1816.59	2152.77	2318.16	2382.22	2494.86
ENSMUSG00000087236	Kif28	kinesin family member 28 [Source:MGI Symbol;Acc:MGI:2686151]	0.962234	2.09053	1.04713	2.92851	0.998515	1.97046	2.93886	2.96455	0	1.02604	0	0	0	1.66966	1.8121	2.83741	0	0
ENSMUSG00000026042	Col5a2	collagen, type V, alpha 2 [Source:MGI Symbol;Acc:MGI:88458]	468.608	402.427	523.566	480.276	421.373	489.659	996.275	820.192	1016.52	713.101	1136.33	1122.56	470.604	434.947	414.065	433.178	463.21	444.542
ENSMUSG00000073643	Wdfy1	WD repeat and FYVE domain containing 1 [Source:MGI Symbol;Acc:MGI:1916618]	326.197	413.925	416.758	429.515	351.477	439.412	857.168	857.743	815.164	710.023	734.214	757.178	1025.35	859.877	880.68	968.503	854.575	894.894
ENSMUSG00000025916	Ppp1r42	protein phosphatase 1, regulatory subunit 42 [Source:MGI Symbol;Acc:MGI:1921138]	0.962234	1.04527	1.04713	0	0	0	0.979621	1.97637	0.97275	0	0	1.10055	0.978386	1.66966	0	2.83741	1.89065	0
ENSMUSG00000026248	Mrpl44	mitochondrial ribosomal protein L44 [Source:MGI Symbol;Acc:MGI:1916413]	326.197	303.127	217.803	309.446	308.541	275.864	237.068	239.14	208.168	222.652	222.811	148.574	265.143	348.96	304.433	381.159	277.926	238.251
ENSMUSG00000026249	Serpine2	serine (or cysteine) peptidase inhibitor, clade E, member 2 [Source:MGI Symbol;Acc:MGI:101780]	5196.06	1692.29	8080.72	3420.5	2507.27	6678.87	10229.2	12091.4	34755.4	9461.16	7450.36	21639	5009.34	2621.37	2751.67	1541.66	3244.36	7781.9
ENSMUSG00000042751	Nmnat2	nicotinamide nucleotide adenylyltransferase 2 [Source:MGI Symbol;Acc:MGI:2444155]	10.5846	12.5432	9.42419	10.7379	6.9896	4.92614	3.91848	3.95273	5.8365	8.20836	5.30501	6.60329	22.5029	13.3573	18.121	14.1871	21.7425	18.4015
ENSMUSG00000043230	Fam124b	family with sequence similarity 124, member B [Source:MGI Symbol;Acc:MGI:3026880]	2.8867	3.1358	4.18853	2.92851	2.99554	3.94091	8.81659	5.9291	1.9455	51.3022	11.671	6.60329	1.95677	1.66966	2.71815	27.4283	30.2504	11.622
ENSMUSG00000026491	Ahctf1	AT hook containing transcription factor 1 [Source:MGI Symbol;Acc:MGI:1915033]	1807.08	2376.93	2597.93	2162.22	1894.18	2259.13	2107.16	2145.35	2193.55	1885.87	2419.09	2071.23	2501.73	1882.55	2160.93	1898.23	1883.09	1911.82
ENSMUSG00000025917	Cops5	COP9 signalosome subunit 5 [Source:MGI Symbol;Acc:MGI:1349415]	874.671	761.999	694.248	860.007	891.674	704.439	672.02	695.681	677.034	763.377	761.8	688.944	865.872	815.631	808.196	812.445	790.293	910.39
ENSMUSG00000026479	Lamc2	laminin, gamma 2 [Source:MGI Symbol;Acc:MGI:99913]	335.82	505.909	534.037	357.279	369.45	360.594	97.9621	53.3619	71.9835	72.8492	61.5382	89.1445	401.138	490.046	362.42	442.636	400.818	261.495
ENSMUSG00000004364	Cul3	cullin 3 [Source:MGI Symbol;Acc:MGI:1347360]	2199.67	2137.57	2228.3	2065.58	1902.17	2267.01	2017.04	2078.15	2275.26	2009	2201.58	2127.36	2380.41	1818.26	2185.39	2132.79	2234.75	2343.77
ENSMUSG00000026478	Lamc1	laminin, gamma 1 [Source:MGI Symbol;Acc:MGI:99914]	5725.29	7184.11	6421.01	5465.58	6047.01	5215.8	5988.42	5662.29	4814.14	5758.16	7379.27	6604.39	6422.13	9898.6	7464.94	10233.6	9982.65	6455.05
ENSMUSG00000042708	Shcbp1l	Shc SH2-domain binding protein 1-like [Source:MGI Symbol;Acc:MGI:1919086]	0.962234	1.04527	0	1.95234	0	0	0	0	0	0	0	0	0	0	0	0.945804	0	0
ENSMUSG00000041144	Dnah7b	dynein, axonemal, heavy chain 7B [Source:MGI Symbol;Acc:MGI:2684953]	12.509	8.36213	18.8484	10.7379	8.98663	16.7489	7.83697	4.94091	14.5912	1.02604	1.061	4.4022	20.5461	14.1921	15.4028	14.1871	12.2892	19.37
ENSMUSG00000042699	Dhx9	DEAH (Asp-Glu-Ala-His) box polypeptide 9 [Source:MGI Symbol;Acc:MGI:108177]	2955.98	2778.32	2798.98	2892.4	2438.37	3194.11	2587.18	2766.91	3121.55	2816.49	3347.46	2997.9	3315.75	2592.99	3074.23	2962.26	3497.71	3444.96
ENSMUSG00000042684	Npl	N-acetylneuraminate pyruvate lyase [Source:MGI Symbol;Acc:MGI:1921341]	257.879	83.6213	134.033	122.021	157.765	172.415	60.7365	73.1255	104.084	21.5469	64.7212	59.4296	176.109	90.9967	212.016	108.767	224.988	294.424
ENSMUSG00000101337	Dnah7c	dynein, axonemal, heavy chain 7C [Source:MGI Symbol;Acc:MGI:3639762]	0.962234	2.09053	2.09426	0.976171	0.998515	0.985229	0.979621	0	0.97275	1.02604	0	0	0	4.17416	3.6242	0.945804	2.83598	3.874
ENSMUSG00000025986	Slc39a10	solute carrier family 39 (zinc transporter), member 10 [Source:MGI Symbol;Acc:MGI:1914515]	958.385	1042.13	964.408	997.647	898.663	875.868	2081.69	2108.78	1755.81	1986.42	2144.29	1777.39	1214.18	1066.92	1353.64	1363.85	1392.47	1201.91
ENSMUSG00000056763	Cspp1	centrosome and spindle pole associated protein 1 [Source:MGI Symbol;Acc:MGI:2681832]	352.178	405.563	467.021	439.277	334.502	455.176	393.808	346.852	400.773	356.037	351.192	430.315	369.83	328.924	356.983	360.351	348.825	369.967
ENSMUSG00000042671	Rgs8	regulator of G-protein signaling 8 [Source:MGI Symbol;Acc:MGI:108408]	0	0	0	0	0	0	0	0	0	0	0	0	0	0	0	0	0	1.937
ENSMUSG00000026109	Tmeff2	transmembrane protein with EGF-like and two follistatin-like domains 2 [Source:MGI Symbol;Acc:MGI:1861735]	125.09	40.7654	190.578	66.3796	75.8871	197.046	48.9811	64.2319	302.525	37.9636	16.976	75.9379	76.3141	30.0539	43.4904	21.7535	39.7037	130.748
ENSMUSG00000026475	Rgs16	regulator of G-protein signaling 16 [Source:MGI Symbol;Acc:MGI:108407]	380.082	460.962	304.715	297.732	581.136	389.165	199.843	197.637	180.931	200.079	301.325	316.958	381.571	606.923	509.2	369.809	474.554	177.236
ENSMUSG00000045954	Cavin2	caveolae associated 2 [Source:MGI Symbol;Acc:MGI:99513]	12740.9	18003.7	14142.6	15149.2	14492.4	11598.1	13644.2	13724.9	10036.8	16026.8	13415.3	12590.3	11357.1	14421.7	11316.6	16062.6	10750.3	9055.48
ENSMUSG00000066800	Rnasel	ribonuclease L (2', 5'-oligoisoadenylate synthetase-dependent) [Source:MGI Symbol;Acc:MGI:1098272]	595.623	455.736	443.984	547.632	498.259	501.481	549.567	539.548	587.541	440.173	487	489.744	501.912	459.992	583.496	537.216	566.251	491.998
ENSMUSG00000067851	Arfgef1	ADP-ribosylation factor guanine nucleotide-exchange factor 1(brefeldin A-inhibited) [Source:MGI Symbol;Acc:MGI:2442988]	1574.21	1775.91	1989.55	1792.25	1550.69	1855.19	1965.12	2089.02	1974.68	1972.06	2094.42	2065.73	1808.06	1531.92	1766.8	1746.9	1785.72	1809.16
ENSMUSG00000038608	Dock10	dedicator of cytokinesis 10 [Source:MGI Symbol;Acc:MGI:2146320]	561.945	158.88	934.041	321.16	233.652	844.341	374.215	454.564	1442.59	238.042	211.14	596.497	533.22	260.468	344.299	152.274	343.153	825.162
ENSMUSG00000042641	Rgsl1	regulator of G-protein signaling like 1 [Source:MGI Symbol;Acc:MGI:2685048]	3.84894	4.18106	2.09426	1.95234	3.99406	0.985229	0	3.95273	3.891	1.02604	1.061	0	0.978386	2.5045	0.906049	0	0	0.9685
ENSMUSG00000045968	Teddm2	transmembrane epididymal family member 2 [Source:MGI Symbol;Acc:MGI:1923273]	37.5271	35.539	38.7439	25.3804	64.9035	22.6603	20.572	21.74	37.9372	38.9897	30.7691	35.2176	24.4596	31.7236	42.5843	17.0245	16.0705	20.3385
ENSMUSG00000026107	Nabp1	nucleic acid binding protein 1 [Source:MGI Symbol;Acc:MGI:1923258]	1578.06	1887.75	2398.98	1402.76	947.59	1896.57	850.311	1222.38	1524.3	1273.32	1953.31	2523.56	1701.41	592.731	1042.86	1050.79	1622.18	1691
ENSMUSG00000026473	Glul	glutamate-ammonia ligase (glutamine synthetase) [Source:MGI Symbol;Acc:MGI:95739]	8323.32	9948.84	9890.16	7740.06	9345.1	8492.67	6895.55	8580.39	9500.85	7207.96	10143.2	10613.7	7960.15	8286.54	7534.71	6162.86	6862.12	6297.19
ENSMUSG00000066797	Zfp648	zinc finger protein 648 [Source:MGI Symbol;Acc:MGI:2685049]	0.962234	0	0	0.976171	0	0	0	0	1.9455	0	0	1.10055	0	2.5045	0	0	0.945326	0
ENSMUSG00000048960	Prex2	phosphatidylinositol-3,4,5-trisphosphate-dependent Rac exchange factor 2 [Source:MGI Symbol;Acc:MGI:1923385]	4136.64	5463.6	5649.28	4474.77	3834.3	5384.28	8223.92	7786.88	8460.01	9693.04	11697.6	11534.9	4864.53	4174.99	4601.83	6520.37	5584.04	5024.58
ENSMUSG00000067158	Col4a4	collagen, type IV, alpha 4 [Source:MGI Symbol;Acc:MGI:104687]	6463.33	2439.65	4501.62	2883.61	4982.59	4980.33	7476.47	8224.65	9117.59	2386.58	5780.34	5361.87	8897.44	5080.79	11008.5	3396.38	8630.83	10845.3
ENSMUSG00000079465	Col4a3	collagen, type IV, alpha 3 [Source:MGI Symbol;Acc:MGI:104688]	10194.9	4054.59	8566.58	3636.24	8187.82	8083.8	15296.8	16525.4	19306.2	4345.3	12043.4	11045.1	18373.1	10720.1	22379.4	5890.47	17383.6	19940.5
ENSMUSG00000004110	Cacna1e	calcium channel, voltage-dependent, R type, alpha 1E subunit [Source:MGI Symbol;Acc:MGI:106217]	35.6027	47.037	20.9426	34.166	35.9465	38.4239	27.4294	30.6337	31.128	25.6511	66.8432	34.117	24.4596	41.7416	28.9936	42.5612	34.0318	23.244
ENSMUSG00000056708	Ier5	immediate early response 5 [Source:MGI Symbol;Acc:MGI:1337072]	12964.2	15951.8	13482.9	13457.5	11936.2	13228.7	10882.6	11680.3	9266.42	11034.1	13577.7	12059.8	9120.51	8772.41	8948.14	12211.3	9914.58	8070.51
ENSMUSG00000026471	Mr1	major histocompatibility complex, class I-related [Source:MGI Symbol;Acc:MGI:1195463]	561.945	562.353	484.822	570.084	599.109	548.772	703.368	743.114	757.772	640.252	480.634	510.655	589.967	689.571	646.919	582.615	560.579	590.785
ENSMUSG00000057715	A830018L16Rik	RIKEN cDNA A830018L16 gene [Source:MGI Symbol;Acc:MGI:2444149]	0	0	0	1.95234	0	0	0	0	0.97275	1.02604	2.12201	0	0	0.834832	0	0	0	0
ENSMUSG00000026470	Stx6	syntaxin 6 [Source:MGI Symbol;Acc:MGI:1926235]	944.914	807.991	816.763	886.363	946.592	830.548	1007.05	918.022	816.137	941.909	905.035	917.858	841.412	990.945	903.331	967.557	996.374	911.359
ENSMUSG00000033722	BC034090	cDNA sequence BC034090 [Source:MGI Symbol;Acc:MGI:2672904]	176.089	124.387	221.992	138.616	175.739	173.4	118.534	120.558	157.585	120.047	130.503	144.172	173.174	242.936	195.707	146.6	175.831	192.732
ENSMUSG00000026150	Mff	mitochondrial fission factor [Source:MGI Symbol;Acc:MGI:1922984]	944.914	1000.32	960.22	1037.67	1025.47	964.539	1005.09	973.36	918.276	1014.76	905.035	948.673	993.062	967.57	958.6	924.05	916.967	1063.41
ENSMUSG00000026469	Xpr1	xenotropic and polytropic retrovirus receptor 1 [Source:MGI Symbol;Acc:MGI:97932]	998.799	1165.47	1179.07	1005.46	1010.5	1108.38	1333.26	1261.91	1220.8	1269.22	1178.77	1294.25	1165.26	1037.7	1134.37	1030.93	1047.42	992.713
ENSMUSG00000018417	Myo1b	myosin IB [Source:MGI Symbol;Acc:MGI:107752]	561.945	189.193	874.355	373.874	281.581	809.858	758.227	964.466	3569.99	618.705	395.754	1358.08	514.631	262.137	355.171	155.112	380.021	796.107
ENSMUSG00000026490	Cdc42bpa	CDC42 binding protein kinase alpha [Source:MGI Symbol;Acc:MGI:2441841]	3082.04	3257.05	3166.53	3154.01	3106.38	3056.18	3462.96	3371.68	3725.63	3532.67	3366.56	3736.36	3412.61	3107.24	3352.38	3183.58	3382.38	3424.62
ENSMUSG00000033701	Acbd6	acyl-Coenzyme A binding domain containing 6 [Source:MGI Symbol;Acc:MGI:1919732]	716.864	656.427	645.033	746.771	671.002	611.827	622.059	597.851	562.249	598.184	544.294	592.095	622.253	616.941	608.865	642.201	661.728	642.116
ENSMUSG00000026468	Lhx4	LIM homeobox protein 4 [Source:MGI Symbol;Acc:MGI:101776]	0	0	0	0	0	0	0	0.988183	0	0	1.061	1.10055	0.978386	0	0	0	0	0
ENSMUSG00000062939	Stat4	signal transducer and activator of transcription 4 [Source:MGI Symbol;Acc:MGI:103062]	16.358	31.358	9.42419	12.6902	14.9777	12.808	16.6536	17.7873	27.237	27.7032	33.9521	29.7148	18.5893	22.5405	11.7786	15.1329	15.1252	15.496
ENSMUSG00000033684	Qsox1	quiescin Q6 sulfhydryl oxidase 1 [Source:MGI Symbol;Acc:MGI:1330818]	2439.26	4065.04	3426.21	2965.61	4494.31	2759.63	3696.11	4305.51	4216.87	3043.25	3869.48	4018.1	2826.56	4164.98	2960.06	2220.75	1780.05	1605.77
ENSMUSG00000016918	Sulf1	sulfatase 1 [Source:MGI Symbol;Acc:MGI:2138563]	1522.25	547.719	940.324	649.154	1209.2	1134	900.272	943.715	1224.69	478.137	1025.99	1020.21	1878.5	1019.33	2279.62	704.624	1768.71	1998.98
ENSMUSG00000033671	Cep350	centrosomal protein 350 [Source:MGI Symbol;Acc:MGI:1921331]	1231.66	1539.68	1615.72	1478.9	1356.98	1572.43	1664.38	1564.29	1535.97	1547.28	1680.63	1535.27	1595.75	1439.25	1591.02	1609.76	1496.45	1523.45
ENSMUSG00000026489	Coq8a	coenzyme Q8A [Source:MGI Symbol;Acc:MGI:1914676]	204.956	150.518	190.578	154.235	169.748	161.578	158.699	168.979	179.959	141.594	131.564	173.887	158.499	223.735	217.452	163.624	174.885	193.7
ENSMUSG00000025938	Slco5a1	solute carrier organic anion transporter family, member 5A1 [Source:MGI Symbol;Acc:MGI:2443431]	0	0	0	0.976171	2.99554	1.97046	0.979621	5.9291	2.91825	7.18231	6.36602	6.60329	1.95677	1.66966	3.6242	1.89161	1.89065	2.9055
ENSMUSG00000026159	Agfg1	ArfGAP with FG repeats 1 [Source:MGI Symbol;Acc:MGI:1333754]	1383.69	1577.31	1594.78	1524.78	1462.82	1533.02	1726.09	1858.77	1723.71	1754.54	1695.48	1870.93	1459.75	1507.71	1560.22	1638.13	1520.08	1522.48
ENSMUSG00000113880	A030005L19Rik	RIKEN cDNA A030005L19 gene [Source:MGI Symbol;Acc:MGI:1925172]	7.69787	8.36213	8.37705	11.7141	3.99406	9.85229	4.89811	9.88183	6.80925	3.07813	6.36602	1.10055	5.87032	10.8528	4.53025	8.51223	2.83598	9.685
ENSMUSG00000113973	A030014E15Rik	RIKEN cDNA A030014E15 gene [Source:MGI Symbol;Acc:MGI:1925167]	0.962234	0	1.04713	0.976171	0	6.8966	1.95924	1.97637	0.97275	1.02604	1.061	2.2011	0	0.834832	0.906049	1.89161	0	0
ENSMUSG00000042414	Prdm14	PR domain containing 14 [Source:MGI Symbol;Acc:MGI:3588194]	1.92447	2.09053	7.32992	5.85703	0	2.95569	0	0	1.9455	1.02604	1.061	2.2011	0.978386	0	0.906049	2.83741	0	0.9685
ENSMUSG00000038496	Slc19a3	solute carrier family 19, member 3 [Source:MGI Symbol;Acc:MGI:1931307]	17.3202	17.7695	21.9898	20.4996	25.9614	12.808	14.6943	12.8464	7.782	33.8595	10.61	15.4077	9.78386	15.027	9.96654	41.6154	22.6878	17.433
ENSMUSG00000101315	Krtap28-13	keratin associated protein 28-13 [Source:MGI Symbol;Acc:MGI:1918636]	18.2824	10.4527	3.1414	12.6902	4.99257	1.97046	6.85735	6.91728	0.97275	11.2865	6.36602	4.4022	1.95677	6.67865	0.906049	25.5367	3.78131	1.937
ENSMUSG00000026166	Ccl20	chemokine (C-C motif) ligand 20 [Source:MGI Symbol;Acc:MGI:1329031]	2.8867	0	0	2.92851	1.99703	0.985229	0.979621	2.96455	0.97275	1.02604	2.12201	0	2.93516	1.66966	0	4.72902	9.45326	1.937
ENSMUSG00000053161	Daw1	dynein assembly factor with WDR repeat domains 1 [Source:MGI Symbol;Acc:MGI:1923089]	0	0	0	0	0	0	0	0	0	0	0	0	0	0	1.8121	0	0	0
ENSMUSG00000026466	Tor1aip1	torsin A interacting protein 1 [Source:MGI Symbol;Acc:MGI:3582693]	2770.27	3097.12	3656.58	2658.11	2515.26	3019.73	2609.71	2759.99	3352.1	2667.72	3340.04	3575.68	3314.77	2420.18	2873.08	2650.14	3185.75	3373.29
ENSMUSG00000010609	Psen2	presenilin 2 [Source:MGI Symbol;Acc:MGI:109284]	915.085	772.451	1035.61	788.746	792.821	916.263	997.254	1022.77	1188.7	1148.14	1018.56	1224.91	615.405	673.709	601.617	827.578	752.48	859.06
ENSMUSG00000026163	Sphkap	SPHK1 interactor, AKAP domain containing [Source:MGI Symbol;Acc:MGI:1924879]	0.962234	0	4.18853	0.976171	1.99703	0.985229	0.979621	0	1.9455	0	2.12201	1.10055	3.91354	3.33933	1.8121	4.72902	3.78131	0.9685
ENSMUSG00000038855	Itpkb	inositol 1,4,5-trisphosphate 3-kinase B [Source:MGI Symbol;Acc:MGI:109235]	10931.9	13602	11737.3	11867.3	11169.4	10829.6	11456.7	9688.14	7221.7	13846.5	10421.2	10517.9	8697.85	10205	8953.58	13918.4	10561.2	8709.72
ENSMUSG00000053963	Stum	mechanosensory transduction mediator [Source:MGI Symbol;Acc:MGI:2138735]	4.81117	2.09053	9.42419	6.8332	7.98812	5.91137	4.89811	2.96455	10.7002	4.10418	5.30501	7.70384	12.719	32.5584	36.242	11.3496	23.6332	8.7165
ENSMUSG00000045658	Pid1	phosphotyrosine interaction domain containing 1 [Source:MGI Symbol;Acc:MGI:2138391]	23.0936	12.5432	56.5451	26.3566	17.9733	40.3944	56.818	98.8183	178.986	59.5106	72.1482	127.664	30.33	37.5674	28.0875	14.1871	34.0318	39.7085
ENSMUSG00000050565	Tor1aip2	torsin A interacting protein 2 [Source:MGI Symbol;Acc:MGI:3582695]	3674.77	3958.42	4765.5	3393.17	2932.64	3862.1	2919.27	2958.62	3205.21	2793.92	3764.44	4233.81	4483.94	2485.29	3020.77	2920.64	3712.3	3935.99
ENSMUSG00000015484	Fam163a	family with sequence similarity 163, member A [Source:MGI Symbol;Acc:MGI:3618859]	1.92447	0	1.04713	0.976171	0.998515	0	0	0	0.97275	1.02604	2.12201	0	0.978386	0	0.906049	0	0	0
ENSMUSG00000048402	Gli2	GLI-Kruppel family member GLI2 [Source:MGI Symbol;Acc:MGI:95728]	0	0	1.04713	2.92851	1.99703	2.95569	1.95924	0	0	0	2.12201	1.10055	2.93516	3.33933	1.8121	0	0.945326	0
ENSMUSG00000037035	Inhbb	inhibin beta-B [Source:MGI Symbol;Acc:MGI:96571]	68.3186	41.8106	62.8279	33.1898	50.9243	52.2171	173.393	151.192	202.332	105.683	145.357	224.512	141.866	78.4742	184.834	70.9353	135.182	117.189
ENSMUSG00000036766	Dner	delta/notch-like EGF repeat containing [Source:MGI Symbol;Acc:MGI:2152889]	0	0	0	0	0	0	0.979621	0	0.97275	2.05209	2.12201	0	0	0	0	0.945804	0	0
ENSMUSG00000005886	Ncoa2	nuclear receptor coactivator 2 [Source:MGI Symbol;Acc:MGI:1276533]	1132.55	1236.55	1354.99	1326.62	1138.31	1348.78	1662.42	1644.34	1510.68	1653.98	1549.06	1567.18	1466.6	1149.56	1581.96	1339.26	1445.4	1438.22
ENSMUSG00000004451	Ralb	v-ral simian leukemia viral oncogene B [Source:MGI Symbol;Acc:MGI:1927244]	1856.15	1997.5	1899.5	1776.63	1656.54	1767.5	1820.14	1796.52	1656.59	2176.24	2169.75	2114.15	1376.59	1607.05	1200.52	1879.31	1565.46	1465.34
ENSMUSG00000098923	Tmem185b	transmembrane protein 185B [Source:MGI Symbol;Acc:MGI:1917634]	484.004	752.591	707.861	587.655	481.284	493.6	599.528	538.56	451.356	718.231	644.029	805.602	565.507	414.911	378.729	546.675	501.023	579.163
ENSMUSG00000026496	Parp1	poly (ADP-ribose) polymerase family, member 1 [Source:MGI Symbol;Acc:MGI:1340806]	739.958	779.768	775.925	780.937	788.827	705.424	793.493	853.79	709.135	888.555	937.926	855.126	783.687	929.168	807.29	849.332	881.99	707.974
ENSMUSG00000025935	Tram1	translocating chain-associating membrane protein 1 [Source:MGI Symbol;Acc:MGI:1919515]	1283.62	1242.82	1200.01	1202.64	1301.06	1223.65	1481.19	1599.87	1404.65	1682.71	1402.65	1513.25	1177	1209.67	1416.16	1326.02	1331.96	1237.74
ENSMUSG00000025937	Lactb2	lactamase, beta 2 [Source:MGI Symbol;Acc:MGI:2442551]	695.695	452.6	557.074	533.966	631.061	559.61	403.604	422.942	386.182	429.913	446.682	449.024	685.849	500.064	694.034	559.916	639.986	714.753
ENSMUSG00000067813	Xkr9	X-linked Kx blood group related 9 [Source:MGI Symbol;Acc:MGI:2686466]	0	0	0	0	0	0	0	0	0	0	0	0	0	0.834832	0	0	0	0.9685
ENSMUSG00000026596	Abl2	v-abl Abelson murine leukemia viral oncogene 2 (arg, Abelson-related gene) [Source:MGI Symbol;Acc:MGI:87860]	2062.07	2841.03	3409.46	2003.1	2045.96	2619.72	2076.8	1998.11	2439.66	2395.81	3272.13	3602.1	2918.53	1490.17	1794.88	1711.9	2317.94	2308.9
ENSMUSG00000026219	Trip12	thyroid hormone receptor interactor 12 [Source:MGI Symbol;Acc:MGI:1309481]	4685.12	4968.15	5003.2	4823.26	4318.58	4848.31	5683.76	5877.71	6203.23	5670.95	6145.33	5742.66	5462.33	4427.11	4970.59	5255.83	5433.74	5052.67
ENSMUSG00000073633	Fbxo36	F-box protein 36 [Source:MGI Symbol;Acc:MGI:1289192]	26.9426	19.8601	24.084	33.1898	36.945	28.5716	17.6332	19.7637	32.1007	17.4428	18.037	12.106	19.5677	30.8888	27.1815	18.9161	19.8519	18.4015
ENSMUSG00000026220	Slc16a14	solute carrier family 16 (monocarboxylic acid transporters), member 14 [Source:MGI Symbol;Acc:MGI:1919031]	0	1.04527	5.23566	0	0.998515	6.8966	0	0.988183	0.97275	1.02604	0	1.10055	0	0	0	0	4.72663	0
ENSMUSG00000118590	Gm15433	predicted pseudogene 15433 [Source:MGI Symbol;Acc:MGI:3705860]	5.7734	1.04527	1.04713	0.976171	0	0	25.4701	15.8109	20.4277	46.172	24.4031	28.6143	3.91354	11.6876	1.8121	6.62063	1.89065	2.9055
ENSMUSG00000026104	Stat1	signal transducer and activator of transcription 1 [Source:MGI Symbol;Acc:MGI:103063]	860.237	662.699	703.672	680.391	647.038	713.306	817.004	727.303	1440.64	773.638	932.621	957.477	575.291	826.484	675.007	837.036	1130.61	719.596
ENSMUSG00000026383	Epb41l5	erythrocyte membrane protein band 4.1 like 5 [Source:MGI Symbol;Acc:MGI:103006]	1287.47	495.456	963.361	654.035	1149.29	1122.18	1840.71	2033.68	1954.25	469.928	1305.03	1157.78	2730.68	1184.63	3261.78	918.375	2576.01	3281.28
ENSMUSG00000060519	Tor3a	torsin family 3, member A [Source:MGI Symbol;Acc:MGI:1353652]	1107.53	1310.76	986.398	1161.64	1312.05	1092.62	1821.12	1650.27	1163.41	2293.21	1989.38	1534.17	827.714	1451.77	995.748	1610.7	1138.17	838.721
ENSMUSG00000060743	H3f3a	H3.3 histone A [Source:MGI Symbol;Acc:MGI:1097686]	8085.65	8014.05	7795.9	8562	8201.8	8041.44	6711.38	6926.17	6931.82	6110.1	7116.14	6966.47	7831.98	7078.54	7402.42	7163.52	7023.78	7727.66
ENSMUSG00000038806	Sde2	SDE2 telomere maintenance homolog (S. pombe) [Source:MGI Symbol;Acc:MGI:2384788]	1673.33	2204.47	2786.42	2153.43	1614.6	2350.76	1144.2	1243.13	1522.35	1617.05	1912.99	2173.58	2995.82	966.735	1524.88	1579.49	1898.22	2563.62
ENSMUSG00000052477	C130026I21Rik	RIKEN cDNA C130026I21 gene [Source:MGI Symbol;Acc:MGI:3612702]	5.7734	1.04527	4.18853	6.8332	4.99257	3.94091	12.7351	8.89365	5.8365	6.15627	16.976	16.5082	5.87032	11.6876	8.15445	10.4038	12.2892	4.8425
ENSMUSG00000118640	Gm7582	predicted gene 7582 [Source:MGI Symbol;Acc:MGI:3643856]	0	0	0	0	0.998515	0.985229	0	0	0.97275	2.05209	0	1.10055	0	0	0	1.89161	0	0
ENSMUSG00000033557	Fam20b	FAM20B, glycosaminoglycan xylosylkinase [Source:MGI Symbol;Acc:MGI:2443990]	1831.13	1595.08	1702.64	1714.16	1725.43	1717.25	1633.03	1756	2174.1	1579.08	1654.1	1694.85	1912.74	1679.68	2007.81	1566.25	1858.51	1964.12
ENSMUSG00000066652	Lefty2	left-right determination factor 2 [Source:MGI Symbol;Acc:MGI:2443573]	0	0	0	0	0	0	0	0	0	0	0	0	0.978386	0	0	0	0	0
ENSMUSG00000025932	Eya1	EYA transcriptional coactivator and phosphatase 1 [Source:MGI Symbol;Acc:MGI:109344]	52.9229	6.2716	18.8484	19.5234	42.9361	35.4682	2.93886	4.94091	5.8365	3.07813	4.24401	5.50274	70.4438	24.2101	90.6049	25.5367	53.8836	63.921
ENSMUSG00000089844	A530032D15Rik	RIKEN cDNA A530032D15Rik gene [Source:MGI Symbol;Acc:MGI:3037746]	2.8867	3.1358	1.04713	2.92851	1.99703	0.985229	0.979621	0.988183	2.91825	3.07813	7.42702	3.30165	2.93516	7.51349	0.906049	0.945804	2.83598	3.874
ENSMUSG00000026520	Pycr2	pyrroline-5-carboxylate reductase family, member 2 [Source:MGI Symbol;Acc:MGI:1277956]	600.434	562.353	484.822	628.654	643.043	518.23	544.669	539.548	445.519	657.695	500.793	478.739	452.014	678.718	519.166	636.526	501.968	431.951
ENSMUSG00000038793	Lefty1	left right determination factor 1 [Source:MGI Symbol;Acc:MGI:107405]	70.2431	94.0739	64.9222	76.1413	82.8767	56.158	68.5735	69.1728	48.6375	36.9376	51.9891	60.5302	62.6167	102.684	82.4505	77.5559	44.4303	43.5825
ENSMUSG00000026384	Ptpn4	protein tyrosine phosphatase, non-receptor type 4 [Source:MGI Symbol;Acc:MGI:1099792]	374.309	370.024	339.271	347.517	350.479	389.165	418.298	464.446	369.645	292.423	334.216	382.991	449.079	339.777	499.233	354.676	478.335	503.62
ENSMUSG00000036975	Tmem177	transmembrane protein 177 [Source:MGI Symbol;Acc:MGI:1913593]	103.921	85.7118	63.875	105.426	103.846	85.7149	92.0844	97.8301	76.8472	102.604	88.0632	70.4351	86.098	116.876	112.35	109.713	105.877	93.9445
ENSMUSG00000032769	Trpa1	transient receptor potential cation channel, subfamily A, member 1 [Source:MGI Symbol;Acc:MGI:3522699]	0	0	0	0	0	0	0	0	0	0	0	0	0	0.834832	0	0	0	0
ENSMUSG00000092083	Kcnb2	potassium voltage gated channel, Shab-related subfamily, member 2 [Source:MGI Symbol;Acc:MGI:99632]	0	1.04527	2.09426	3.90468	2.99554	5.91137	1.95924	0	4.86375	2.05209	1.061	3.30165	1.95677	0.834832	2.71815	1.89161	1.89065	0.9685
ENSMUSG00000026519	Tmem63a	transmembrane protein 63a [Source:MGI Symbol;Acc:MGI:2384789]	2241.04	2434.42	2232.48	2109.51	2389.45	2106.42	2261.94	2254.05	2086.55	2453.27	2253.57	2323.26	2101.57	2232.34	2118.34	2443.96	2036.23	1791.73
ENSMUSG00000036962	Cfap221	cilia and flagella associated protein 221 [Source:MGI Symbol;Acc:MGI:2684947]	0	0	0	0.976171	0	0	0	0	0	0	0	0	0	0	0	0.945804	0	0.9685
ENSMUSG00000026387	Sctr	secretin receptor [Source:MGI Symbol;Acc:MGI:2441720]	0	0	1.04713	1.95234	0.998515	0.985229	0	0	0.97275	1.02604	0	0	1.95677	5.00899	2.71815	0.945804	1.89065	0.9685
ENSMUSG00000038776	Ephx1	epoxide hydrolase 1, microsomal [Source:MGI Symbol;Acc:MGI:95405]	8313.7	8435.3	8418.94	6942.53	8134.9	6695.61	8798.96	8894.63	7846.2	7449.08	10318.3	8771.37	9120.51	7773.12	9625.87	5244.48	5645.49	6800.81
ENSMUSG00000050777	Tmem37	transmembrane protein 37 [Source:MGI Symbol;Acc:MGI:2157899]	143.373	108.708	146.598	107.379	130.805	136.947	138.127	150.204	194.55	140.568	137.93	133.166	182.958	135.243	180.304	93.6346	148.416	153.992
ENSMUSG00000026516	Nvl	nuclear VCP-like [Source:MGI Symbol;Acc:MGI:1914709]	588.887	652.246	718.332	651.106	568.155	642.369	604.426	694.693	610.887	707.971	652.517	636.117	614.426	712.946	645.107	667.737	674.018	649.864
ENSMUSG00000062169	Cnih4	cornichon family AMPA receptor auxiliary protein 4 [Source:MGI Symbol;Acc:MGI:1925828]	1044.02	1097.53	1053.41	1060.12	1099.36	1026.61	1004.11	1048.46	999.014	1105.05	1099.2	1155.58	1031.22	1009.31	994.842	956.208	909.404	940.414
ENSMUSG00000026103	Gls	glutaminase [Source:MGI Symbol;Acc:MGI:95752]	2609.58	2776.23	3552.92	2573.19	2175.76	3198.05	2431.42	2555.44	2741.21	2339.38	2629.16	3057.32	3287.38	1971.87	2350.29	2426.93	2416.25	3077.89
ENSMUSG00000002881	Nab1	Ngfi-A binding protein 1 [Source:MGI Symbol;Acc:MGI:107564]	1869.62	1667.2	1944.52	1843.01	1622.59	1878.83	1550.74	1712.52	2022.35	1351.3	1818.56	2014	2163.21	1517.72	1969.75	1641.92	2047.58	2187.84
ENSMUSG00000058665	En1	engrailed 1 [Source:MGI Symbol;Acc:MGI:95389]	0	0	0	0	0	0	0	0	0	0	0	0	0	0	0	0.945804	0	0.9685
ENSMUSG00000043015	Nemp2	nuclear envelope integral membrane protein 2 [Source:MGI Symbol;Acc:MGI:2444113]	198.22	219.506	170.682	198.163	202.698	190.149	212.578	220.365	149.803	148.776	179.309	185.993	169.261	202.864	211.11	229.83	158.815	145.275
ENSMUSG00000038733	Wdr26	WD repeat domain 26 [Source:MGI Symbol;Acc:MGI:1923825]	3336.07	3611.39	3800.04	3332.65	3260.15	3657.17	3426.71	3411.21	3919.21	3452.64	3593.62	3817.8	4054.43	2891.02	3537.22	3551.49	3855.99	4058.02
ENSMUSG00000003721	Insig2	insulin induced gene 2 [Source:MGI Symbol;Acc:MGI:1920249]	832.332	821.579	744.511	812.174	831.763	762.567	790.554	810.31	770.418	770.559	623.87	707.653	712.265	722.13	713.967	730.16	706.159	674.076
ENSMUSG00000041439	Mfsd6	major facilitator superfamily domain containing 6 [Source:MGI Symbol;Acc:MGI:1922925]	1432.77	1821.9	1353.94	1591.16	1592.63	1497.55	2148.31	1783.67	1625.47	1879.71	2085.93	2048.12	1616.29	1450.94	1720.59	1747.85	1662.83	1330.72
ENSMUSG00000026514	Cnih3	cornichon family AMPA receptor auxiliary protein 3 [Source:MGI Symbol;Acc:MGI:1920228]	0	0	0	0.976171	0	0	0	0.988183	0.97275	0	0	0	0	0	0.906049	0	0.945326	0.9685
ENSMUSG00000026102	Inpp1	inositol polyphosphate-1-phosphatase [Source:MGI Symbol;Acc:MGI:104848]	789.994	988.822	841.894	950.791	815.787	866.016	794.473	809.322	830.728	719.257	664.188	701.05	687.805	760.532	717.591	888.11	759.097	556.888
ENSMUSG00000041426	Hibch	3-hydroxyisobutyryl-Coenzyme A hydrolase [Source:MGI Symbol;Acc:MGI:1923792]	218.427	222.642	194.766	188.401	206.693	189.164	171.434	196.648	212.059	199.053	170.821	157.378	238.726	264.642	255.506	196.727	221.206	239.22
ENSMUSG00000026339	Ccdc93	coiled-coil domain containing 93 [Source:MGI Symbol;Acc:MGI:1918079]	536.927	647.02	647.127	635.487	601.106	660.103	817.004	729.279	767.5	688.476	674.798	648.223	598.772	575.199	662.322	669.629	590.829	601.439
ENSMUSG00000050534	Htr5b	5-hydroxytryptamine (serotonin) receptor 5B [Source:MGI Symbol;Acc:MGI:96284]	0	0	0	0	0	0	0	0	0	0	0	0	0	0	0.906049	0.945804	0	0
ENSMUSG00000043629	1700019D03Rik	RIKEN cDNA 1700019D03 gene [Source:MGI Symbol;Acc:MGI:1914330]	1.92447	1.04527	3.1414	0	0	0	0.979621	0	0	0	0	1.10055	1.95677	3.33933	0	0.945804	0.945326	0
ENSMUSG00000001674	Ddx18	DEAD box helicase 18 [Source:MGI Symbol;Acc:MGI:1914192]	742.845	827.851	685.871	784.842	774.847	767.493	802.31	735.208	665.361	801.341	874.266	720.859	714.222	805.613	755.645	886.218	822.434	746.714
ENSMUSG00000036707	Cab39	calcium binding protein 39 [Source:MGI Symbol;Acc:MGI:107438]	2820.31	2685.29	2921.5	2750.85	2753.9	2886.72	2785.06	2826.2	2757.75	2537.41	2558.08	2617.11	3059.41	2513.68	3192.92	2871.46	2852.05	3073.05
ENSMUSG00000026223	Itm2c	integral membrane protein 2C [Source:MGI Symbol;Acc:MGI:1927594]	2914.61	2343.49	2659.71	2645.42	2564.19	2589.18	2880.09	2954.67	3509.68	3115.07	3151.18	3170.68	2453.79	2410.16	2358.45	2364.51	2578.85	3137.94
ENSMUSG00000026224	4933407L21Rik	RIKEN cDNA 4933407L21 gene [Source:MGI Symbol;Acc:MGI:1918391]	0.962234	1.04527	1.04713	0	0.998515	2.95569	1.95924	0.988183	0.97275	1.02604	3.18301	3.30165	3.91354	0.834832	0.906049	1.89161	0	0
ENSMUSG00000049608	Gpr55	G protein-coupled receptor 55 [Source:MGI Symbol;Acc:MGI:2685064]	0.962234	0	0	0	0	1.97046	3.91848	1.97637	2.91825	7.18231	6.36602	5.50274	0	9.18315	0.906049	0.945804	0.945326	2.9055
ENSMUSG00000036815	Dpp10	dipeptidylpeptidase 10 [Source:MGI Symbol;Acc:MGI:2442409]	6.73564	6.2716	4.18853	6.8332	8.98663	8.86706	0	0.988183	0	0	0	0	6.8487	0.834832	5.4363	3.78321	5.67196	3.874
ENSMUSG00000025939	Ube2w	ubiquitin-conjugating enzyme E2W (putative) [Source:MGI Symbol;Acc:MGI:1914049]	496.513	524.723	508.906	513.466	543.192	487.688	472.177	514.843	476.647	461.72	448.804	500.75	501.912	444.965	522.791	482.36	466.991	548.171
ENSMUSG00000096141	Dnah7a	dynein, axonemal, heavy chain 7A [Source:MGI Symbol;Acc:MGI:2685838]	0.962234	0	0	0	0	0	0	0.988183	0.97275	0	0	0	0.978386	0	0	0	0	0.9685
ENSMUSG00000026094	Stk17b	serine/threonine kinase 17b (apoptosis-inducing) [Source:MGI Symbol;Acc:MGI:2138162]	445.514	398.246	580.111	351.422	310.538	533.994	406.543	590.933	734.426	378.61	796.813	962.98	519.523	399.05	444.87	355.622	487.788	544.297
ENSMUSG00000026341	Actr3	ARP3 actin-related protein 3 [Source:MGI Symbol;Acc:MGI:1921367]	4015.4	4023.23	4359.21	3960.33	3649.57	4177.37	3961.59	4117.76	4304.42	4425.33	4930.48	5344.27	4343.06	3457.04	3751.04	4033.85	4647.22	4881.24
ENSMUSG00000079658	Eloc	elongin C [Source:MGI Symbol;Acc:MGI:1915173]	1062.31	1121.57	1225.14	1109.91	883.686	1067	702.388	813.275	929.949	830.07	919.889	1070.83	987.191	763.871	817.257	805.825	852.684	1037.26
ENSMUSG00000026342	Slc35f5	solute carrier family 35, member F5 [Source:MGI Symbol;Acc:MGI:1921400]	845.804	889.521	1086.92	680.391	767.858	880.794	861.087	906.164	906.603	711.049	954.902	986.092	1198.52	763.036	847.156	705.57	892.388	1084.72
ENSMUSG00000025940	Tmem70	transmembrane protein 70 [Source:MGI Symbol;Acc:MGI:1915068]	345.442	327.168	287.961	301.637	387.424	271.923	382.052	388.356	329.762	381.689	326.789	330.165	315.04	369.831	337.956	294.145	315.739	357.377
ENSMUSG00000026343	Gpr39	G protein-coupled receptor 39 [Source:MGI Symbol;Acc:MGI:1918361]	0.962234	0	2.09426	0	1.99703	3.94091	135.188	116.606	136.185	35.9116	105.039	79.2395	1.95677	9.18315	2.71815	1.89161	1.89065	4.8425
ENSMUSG00000025779	Ly96	lymphocyte antigen 96 [Source:MGI Symbol;Acc:MGI:1341909]	132.788	166.197	154.975	183.52	169.748	123.154	133.228	145.263	102.139	113.891	111.405	106.753	117.406	120.216	129.565	112.551	118.166	132.685
ENSMUSG00000026344	Lypd1	Ly6/Plaur domain containing 1 [Source:MGI Symbol;Acc:MGI:1919835]	0	0	0	0.976171	0	0	55.8384	90.9128	112.839	15.3907	27.5861	47.3236	0	1.66966	0	0	0	0
ENSMUSG00000042686	Jph1	junctophilin 1 [Source:MGI Symbol;Acc:MGI:1891495]	22.1314	9.40739	12.5656	10.7379	18.9718	18.7193	8.81659	13.8346	17.5095	0	8.48802	6.60329	66.5302	14.1921	60.7053	14.1871	36.8677	43.5825
ENSMUSG00000025777	Gdap1	ganglioside-induced differentiation-associated-protein 1 [Source:MGI Symbol;Acc:MGI:1338002]	0.962234	0	0	0	0	0	0	0	0.97275	0	0	0	0	0	0.906049	0	0	2.9055
ENSMUSG00000042807	Hecw2	HECT, C2 and WW domain containing E3 ubiquitin protein ligase 2 [Source:MGI Symbol;Acc:MGI:2685817]	5858.08	9949.89	9494.34	6705.32	5986.1	6688.72	7253.11	7427.18	8582.57	9393.44	13498.1	13096.5	8800.58	7182.89	8049.34	8365.63	6594.6	5071.07
ENSMUSG00000067780	Pi15	peptidase inhibitor 15 [Source:MGI Symbol;Acc:MGI:1934659]	35.6027	5.22633	58.6394	10.7379	15.9762	59.1137	47.0218	64.2319	181.904	42.0678	25.4641	157.378	46.9625	16.6966	32.6178	11.3496	26.4691	41.6455
ENSMUSG00000025776	Crispld1	cysteine-rich secretory protein LCCL domain containing 1 [Source:MGI Symbol;Acc:MGI:1934666]	624.49	820.534	686.918	772.151	813.79	805.917	527.036	457.529	401.746	388.871	408.486	488.644	622.253	689.571	610.677	695.166	570.032	436.794
ENSMUSG00000025983	Ccdc150	coiled-coil domain containing 150 [Source:MGI Symbol;Acc:MGI:1925266]	20.2069	27.1769	25.1312	27.3328	43.9346	28.5716	9.79621	7.90546	1.9455	9.2344	5.30501	7.70384	18.5893	18.3663	29.8996	23.6451	22.6878	13.559
ENSMUSG00000041303	Gtf3c3	general transcription factor IIIC, polypeptide 3 [Source:MGI Symbol;Acc:MGI:2138383]	302.142	286.403	271.207	262.59	286.574	269.953	344.827	368.592	311.28	287.292	281.166	246.523	279.818	326.419	382.353	361.297	339.372	310.889
ENSMUSG00000109809	Gm34066	predicted gene, 34066 [Source:MGI Symbol;Acc:MGI:5593225]	0	0	1.04713	0	0	0	0	0	0.97275	0	0	0	0	0	0	0	0	0
ENSMUSG00000049690	Nckap5	NCK-associated protein 5 [Source:MGI Symbol;Acc:MGI:2686394]	6.73564	1.04527	2.09426	2.92851	1.99703	4.92614	34.2867	24.7046	30.1552	5.13022	9.54902	7.70384	6.8487	9.18315	6.34235	6.62063	6.61728	6.7795
ENSMUSG00000073678	Pgap1	post-GPI attachment to proteins 1 [Source:MGI Symbol;Acc:MGI:2443342]	114.506	131.704	147.646	112.26	143.786	136.947	158.699	149.216	87.5475	131.334	106.1	137.569	138.931	159.453	130.471	140.925	137.072	125.905
ENSMUSG00000036155	Mgat5	mannoside acetylglucosaminyltransferase 5 [Source:MGI Symbol;Acc:MGI:894701]	4897.77	2082.17	3475.43	2535.12	4162.81	3717.27	7226.66	6670.23	5498.96	2671.82	4820.14	4282.24	8207.68	4574.04	9434.69	2873.35	7030.39	8569.29
ENSMUSG00000026594	Ralgps2	Ral GEF with PH domain and SH3 binding motif 2 [Source:MGI Symbol;Acc:MGI:1925505]	60.6207	70.0328	52.3566	56.6179	52.9213	42.3648	81.3085	65.2201	63.2287	69.771	63.6602	60.5302	45.0058	55.0989	57.0811	79.4475	77.5168	43.5825
ENSMUSG00000025927	Tfap2b	transcription factor AP-2 beta [Source:MGI Symbol;Acc:MGI:104672]	15.3957	2.09053	28.2726	20.4996	21.9673	22.6603	6.85735	3.95273	22.3732	8.20836	8.48802	18.7093	17.6109	83.4832	35.3359	38.778	34.0318	15.496
ENSMUSG00000033544	Angptl1	angiopoietin-like 1 [Source:MGI Symbol;Acc:MGI:1919963]	0	0	0	0	0	0	0	0	0	0	0	0	0	0	0	0.945804	0	0.9685
ENSMUSG00000026347	Tmem163	transmembrane protein 163 [Source:MGI Symbol;Acc:MGI:1919410]	12.509	11.4979	6.28279	5.85703	11.9822	7.88183	4.89811	8.89365	6.80925	2.05209	5.30501	6.60329	11.7406	18.3663	7.2484	3.78321	4.72663	8.7165
ENSMUSG00000026348	Acmsd	amino carboxymuconate semialdehyde decarboxylase [Source:MGI Symbol;Acc:MGI:2386323]	0.962234	1.04527	10.4713	0.976171	0	0	0	0.988183	3.891	4.10418	1.061	2.2011	0	0.834832	0	0	1.89065	0
ENSMUSG00000026510	Trp53bp2	transformation related protein 53 binding protein 2 [Source:MGI Symbol;Acc:MGI:2138319]	1370.22	1105.89	1495.3	1263.17	1318.04	1606.91	1092.28	1126.53	1312.24	755.169	1014.32	991.594	1853.06	1002.63	1745.05	1025.25	1564.52	1861.46
ENSMUSG00000043760	Pkhd1	polycystic kidney and hepatic disease 1 [Source:MGI Symbol;Acc:MGI:2155808]	28.867	11.4979	62.8279	46.8562	53.9198	55.1728	16.6536	19.7637	23.346	23.599	18.037	41.8209	40.1138	188.672	105.102	52.965	65.2275	27.118
ENSMUSG00000025929	Il17a	interleukin 17A [Source:MGI Symbol;Acc:MGI:107364]	0	1.04527	0	0	0	0.985229	1.95924	0.988183	0.97275	0	0	3.30165	0	0.834832	0	0	0	0
ENSMUSG00000026349	Ccnt2	cyclin T2 [Source:MGI Symbol;Acc:MGI:1920199]	1313.45	1351.53	1338.23	1448.64	1218.19	1498.53	1310.73	1334.05	1067.11	1123.52	1262.59	1179.79	1379.52	1139.55	1305.62	1394.11	1337.64	1432.41
ENSMUSG00000041872	Il17f	interleukin 17F [Source:MGI Symbol;Acc:MGI:2676631]	5.7734	6.2716	7.32992	6.8332	3.99406	4.92614	2.93886	3.95273	2.91825	6.15627	6.36602	16.5082	3.91354	2.5045	2.71815	4.72902	2.83598	4.8425
ENSMUSG00000052331	Ankrd44	ankyrin repeat domain 44 [Source:MGI Symbol;Acc:MGI:3045243]	2280.49	3372.03	2723.59	2858.23	2705.97	3295.59	2786.04	2519.87	1933.83	2813.41	2616.43	2548.87	2580.98	2286.6	2459.92	2876.19	2477.7	2348.61
ENSMUSG00000026234	Ncl	nucleolin [Source:MGI Symbol;Acc:MGI:97286]	8254.04	8817.86	9762.41	9222.87	6903.73	8708.44	5370.28	6051.63	8531.02	5763.29	8038.16	8344.36	9712.44	5322.89	6772.72	6591.31	7557.88	9458.37
ENSMUSG00000026509	Capn2	calpain 2 [Source:MGI Symbol;Acc:MGI:88264]	5188.37	5293.23	5469.17	5153.21	5536.76	4774.42	6597.75	6182.07	6439.6	6659.03	6024.37	6656.12	6032.73	5193.49	6086.84	5332.44	5588.77	5995.99
ENSMUSG00000026237	Nmur1	neuromedin U receptor 1 [Source:MGI Symbol;Acc:MGI:1341898]	0	0	0	0	0	0	0	0	0	0	0	1.10055	0	0	0.906049	0	0	0.9685
ENSMUSG00000051590	Map3k19	mitogen-activated protein kinase kinase kinase 19 [Source:MGI Symbol;Acc:MGI:1203481]	0	0	0	1.95234	0.998515	0	1.95924	2.96455	0	2.05209	0	2.2011	0	0	1.8121	6.62063	2.83598	0.9685
ENSMUSG00000041859	Mcm3	minichromosome maintenance complex component 3 [Source:MGI Symbol;Acc:MGI:101845]	999.761	1294.04	1040.85	1092.34	1170.26	968.48	1128.52	1221.39	969.832	1498.02	1438.72	1286.54	964.688	1493.51	993.936	1563.41	1303.61	969.469
ENSMUSG00000026592	Tex35	testis expressed 35 [Source:MGI Symbol;Acc:MGI:1920685]	10.5846	13.5885	21.9898	9.76171	8.98663	10.8375	4.89811	3.95273	9.7275	4.10418	7.42702	9.90494	5.87032	5.84382	8.15445	6.62063	3.78131	6.7795
ENSMUSG00000025982	Sf3b1	splicing factor 3b, subunit 1 [Source:MGI Symbol;Acc:MGI:1932339]	10432.5	11209.4	12429.5	10377.7	9095.47	11549.8	8548.17	9338.33	10396.8	8782.94	10292.8	10379.3	12222	8334.13	9593.25	8658.83	8888.9	10999.3
ENSMUSG00000026238	Ptma	prothymosin alpha [Source:MGI Symbol;Acc:MGI:97803]	25471.3	27404.8	28282	28379.2	24398.7	25333.2	19566	19694.5	21530.8	22006.6	25153.2	27030.6	22175.1	17564.9	20459.5	23067.2	21792.6	22987.4
ENSMUSG00000025931	Paqr8	progestin and adipoQ receptor family member VIII [Source:MGI Symbol;Acc:MGI:1921479]	330.046	393.02	326.705	354.35	356.47	290.642	532.914	506.938	466.92	503.788	363.924	428.113	316.019	353.134	278.157	382.105	264.691	263.432
ENSMUSG00000041809	Efhc1	EF-hand domain (C-terminal) containing 1 [Source:MGI Symbol;Acc:MGI:1919127]	23.0936	17.7695	18.8484	21.4758	15.9762	17.7341	38.2052	42.4919	38.91	31.8074	33.9521	29.7148	26.4164	21.7056	26.2754	20.8077	24.5785	24.2125
ENSMUSG00000026239	Pde6d	phosphodiesterase 6D, cGMP-specific, rod, delta [Source:MGI Symbol;Acc:MGI:1270843]	1274.96	1343.17	1207.34	1287.57	1350.99	1133.01	1135.38	1014.86	892.984	1317.44	1005.83	980.589	1065.46	1358.27	1024.74	1373.31	1016.23	881.335
ENSMUSG00000025981	Coq10b	coenzyme Q10B [Source:MGI Symbol;Acc:MGI:1915126]	1350.01	2083.21	2411.54	1665.35	1448.84	2131.05	1032.52	1327.13	1818.07	1009.63	1500.26	2064.63	2337.36	1041.87	1462.36	810.554	1117.38	1915.69
ENSMUSG00000041779	Tram2	translocating chain-associating membrane protein 2 [Source:MGI Symbol;Acc:MGI:1924817]	736.109	815.307	836.658	699.915	825.772	868.972	1202	1243.13	1020.41	1165.59	1207.42	1113.76	1074.27	794.76	962.225	813.391	1043.64	1088.59
ENSMUSG00000036104	Rab3gap1	RAB3 GTPase activating protein subunit 1 [Source:MGI Symbol;Acc:MGI:2445001]	1284.58	1249.09	1228.29	1188	1207.2	1134.98	1385.18	1369.62	1341.42	1262.03	1366.57	1376.79	1397.14	1218.02	1330.08	1282.51	1289.43	1407.23
ENSMUSG00000025933	Tmem14a	transmembrane protein 14A [Source:MGI Symbol;Acc:MGI:1922962]	80.8277	70.0328	80.6291	98.5933	79.8812	66.9956	93.064	84.9837	73.929	66.6929	73.2092	94.6472	90.9899	85.1528	112.35	87.0139	84.134	79.417
ENSMUSG00000026240	Cops7b	COP9 signalosome subunit 7B [Source:MGI Symbol;Acc:MGI:1349388]	571.567	647.02	512.047	610.107	604.101	489.659	497.647	466.422	423.146	509.944	345.887	356.578	446.144	642.821	565.375	712.19	523.711	360.282
ENSMUSG00000070565	Rasal2	RAS protein activator like 2 [Source:MGI Symbol;Acc:MGI:2443881]	1754.15	2371.71	2502.64	2134.89	1933.12	2287.7	2176.72	2155.23	2586.54	2311.68	2466.83	2671.03	2444.99	1637.11	1929.89	2077.93	1906.72	1969.93
ENSMUSG00000026241	Nppc	natriuretic peptide type C [Source:MGI Symbol;Acc:MGI:97369]	0	2.09053	2.09426	0	0.998515	0	0	0	0	1.02604	0	0	0	0	0	1.89161	0	0.9685
ENSMUSG00000025980	Hspd1	heat shock protein 1 (chaperonin) [Source:MGI Symbol;Acc:MGI:96242]	1492.43	2003.77	2454.48	1773.7	1428.87	2027.6	1351.88	1322.19	1425.08	1462.11	1550.12	1704.75	2040.91	1338.24	1608.24	1714.74	1958.72	2915.19
ENSMUSG00000073676	Hspe1	heat shock protein 1 (chaperonin 10) [Source:MGI Symbol;Acc:MGI:104680]	611.981	750.501	833.517	917.601	673.997	899.514	312.499	298.431	347.272	401.183	401.059	510.655	793.471	486.707	521.884	533.433	665.51	1041.14
ENSMUSG00000025934	Gsta3	glutathione S-transferase, alpha 3 [Source:MGI Symbol;Acc:MGI:95856]	13.4713	14.6337	26.1783	26.3566	18.9718	23.6455	12.7351	31.6219	60.3105	8.20836	12.732	15.4077	31.3083	43.4113	27.1815	10.4038	24.5785	25.181
ENSMUSG00000036086	Zranb3	zinc finger, RAN-binding domain containing 3 [Source:MGI Symbol;Acc:MGI:1918362]	42.3383	30.3127	40.8381	50.7609	49.9257	52.2171	62.6957	66.2083	86.5747	62.5887	61.5382	60.5302	54.7896	85.9877	56.1751	48.236	65.2275	44.551
ENSMUSG00000033488	Cryzl2	crystallin zeta like 2 [Source:MGI Symbol;Acc:MGI:2448516]	378.158	274.905	375.92	376.802	349.48	306.406	342.867	411.084	403.691	210.339	349.07	320.26	468.647	313.897	507.388	398.183	432.959	475.534
ENSMUSG00000067750	Khdc1a	KH domain containing 1A [Source:MGI Symbol;Acc:MGI:2676610]	0	0	0	0	0	0	0	0.988183	0	0	0	0	0	0	0	0	0	0
ENSMUSG00000025979	Mob4	MOB family member 4, phocein [Source:MGI Symbol;Acc:MGI:104899]	978.592	1090.21	949.748	1165.55	997.516	1053.21	961.008	973.36	884.23	1100.95	984.61	990.494	890.331	890.766	899.707	1034.71	894.279	895.863
ENSMUSG00000053333	Dis3l2	DIS3 like 3'-5' exoribonuclease 2 [Source:MGI Symbol;Acc:MGI:2442555]	404.138	381.522	344.506	317.256	381.433	322.17	370.297	355.746	350.19	344.751	383.022	302.651	349.284	423.26	379.635	389.671	356.388	342.849
ENSMUSG00000025978	Rftn2	raftlin family member 2 [Source:MGI Symbol;Acc:MGI:1921263]	116.43	32.4032	122.514	70.2843	59.9109	125.124	87.1863	87.9483	249.997	91.318	39.2571	118.859	131.104	58.4382	101.478	66.2063	90.7513	179.173
ENSMUSG00000046994	Mars2	methionine-tRNA synthetase 2 (mitochondrial) [Source:MGI Symbol;Acc:MGI:2444136]	144.335	168.288	134.033	173.758	155.768	147.784	144.004	128.464	96.3022	135.438	131.564	91.3456	124.255	151.105	156.747	188.215	165.432	129.779
ENSMUSG00000028033	Kcnq5	potassium voltage-gated channel, subfamily Q, member 5 [Source:MGI Symbol;Acc:MGI:1924937]	60.6207	14.6337	74.3464	24.4043	17.9733	74.8774	50.9403	56.3264	173.149	48.2241	13.793	89.1445	34.2435	11.6876	8.15445	9.45804	27.4145	92.976
ENSMUSG00000036500	Akp3	alkaline phosphatase 3, intestine, not Mn requiring [Source:MGI Symbol;Acc:MGI:87984]	0	0	0	0	0	0	0	0	0	0	0	1.10055	0.978386	0	0	0	0	0
ENSMUSG00000025977	Boll	boule homolog, RNA binding protein [Source:MGI Symbol;Acc:MGI:1922638]	0	0	2.09426	0	0	0.985229	0.979621	0.988183	0	0	0	0	0	0	0.906049	0	0	0.9685
ENSMUSG00000038349	Plcl1	phospholipase C-like 1 [Source:MGI Symbol;Acc:MGI:3036262]	1131.59	287.448	1424.1	592.536	622.075	1228.58	796.432	1027.71	2992.18	457.616	435.011	906.852	1278.75	452.479	1066.42	328.194	925.475	1760.73
ENSMUSG00000056211	R3hdm1	R3H domain containing 1 [Source:MGI Symbol;Acc:MGI:2448514]	959.347	1164.43	1240.85	1147.98	971.555	1144.84	1227.47	1276.73	1229.56	1382.08	1257.29	1384.49	1068.4	1008.48	1025.65	1102.81	1132.5	1087.63
ENSMUSG00000026353	Ubxn4	UBX domain protein 4 [Source:MGI Symbol;Acc:MGI:1915062]	1853.26	1878.34	2211.54	1804.94	1698.47	1890.65	1848.54	1992.18	2134.21	1943.33	2133.68	2204.4	2162.23	1656.31	1829.31	1807.43	2023.94	2231.42
ENSMUSG00000036480	Prss56	protease, serine 56 [Source:MGI Symbol;Acc:MGI:1916703]	0	0	0	0	0	0	0	0	0	0	1.061	1.10055	0	0	0	0	0	0.9685
ENSMUSG00000026589	Sec16b	SEC16 homolog B (S. cerevisiae) [Source:MGI Symbol;Acc:MGI:2148802]	75.0543	31.358	56.5451	39.0468	72.8916	80.7888	179.271	251.987	257.779	62.5887	162.333	132.066	204.483	68.4562	221.982	71.8811	155.979	211.133
ENSMUSG00000026354	Lct	lactase [Source:MGI Symbol;Acc:MGI:104576]	6.73564	5.22633	3.1414	3.90468	0	2.95569	2.93886	3.95273	3.891	1.02604	1.061	6.60329	3.91354	5.84382	1.8121	1.89161	6.61728	5.811
ENSMUSG00000004031	Brinp2	bone morphogenic protein/retinoic acid inducible neural-specific 2 [Source:MGI Symbol;Acc:MGI:2443333]	181.862	208.008	151.834	158.14	169.748	143.843	50.9403	47.4328	29.1825	44.1199	50.9281	30.8154	84.1412	64.2821	115.974	277.12	145.58	123.968
ENSMUSG00000026251	Chrnd	cholinergic receptor, nicotinic, delta polypeptide [Source:MGI Symbol;Acc:MGI:87893]	0	0	0	0	0	0	0	0	0	0	0	0	0	0	0	0	0	0
ENSMUSG00000026355	Mcm6	minichromosome maintenance complex component 6 [Source:MGI Symbol;Acc:MGI:1298227]	492.664	589.53	457.597	450.991	549.183	408.87	527.036	516.82	528.203	696.684	731.031	589.894	600.729	797.264	603.429	658.279	610.681	495.872
ENSMUSG00000038331	Satb2	special AT-rich sequence binding protein 2 [Source:MGI Symbol;Acc:MGI:2679336]	31.7537	43.9012	34.5553	40.023	29.9554	26.6012	36.246	29.6455	21.4005	38.9897	50.9281	55.0274	40.1138	36.7326	28.9936	39.7238	37.8131	32.929
ENSMUSG00000038323	1700066M21Rik	RIKEN cDNA 1700066M21 gene [Source:MGI Symbol;Acc:MGI:1920717]	95.2612	77.3497	95.289	94.6886	99.8515	116.257	127.351	128.464	107.975	144.672	78.5142	118.859	108.601	116.042	111.444	115.388	111.549	95.8815
ENSMUSG00000026356	Dars	aspartyl-tRNA synthetase [Source:MGI Symbol;Acc:MGI:2442544]	1073.85	914.608	904.722	911.744	860.72	893.602	1094.24	1143.33	906.603	1089.66	1059.94	966.282	899.137	956.717	1011.15	1072.54	1171.26	1060.51
ENSMUSG00000026253	Chrng	cholinergic receptor, nicotinic, gamma polypeptide [Source:MGI Symbol;Acc:MGI:87895]	0	0	0	0	0	0	0	0	0	0	0	0	0	0	0	0	0	0.9685
ENSMUSG00000045382	Cxcr4	chemokine (C-X-C motif) receptor 4 [Source:MGI Symbol;Acc:MGI:109563]	486.89	372.115	262.83	251.852	246.633	377.343	697.49	988.183	586.568	876.242	981.427	1090.64	189.807	291.356	217.452	349.947	318.575	294.424
ENSMUSG00000048495	Tyw5	tRNA-yW synthesizing protein 5 [Source:MGI Symbol;Acc:MGI:1915986]	156.844	185.012	154.975	194.258	152.773	190.149	145.964	159.097	142.021	145.698	126.259	122.161	121.32	141.087	128.659	168.353	145.58	136.559
ENSMUSG00000025971	Maip1	matrix AAA peptidase interacting protein 1 [Source:MGI Symbol;Acc:MGI:1915365]	331.971	279.086	254.453	277.233	288.571	305.421	302.703	287.561	266.533	271.902	281.166	223.411	290.581	308.888	294.466	334.815	305.34	323.479
ENSMUSG00000042581	Thsd7b	thrombospondin, type I, domain containing 7B [Source:MGI Symbol;Acc:MGI:2443925]	0	0	0	0.976171	0.998515	0	0	0	0	1.02604	1.061	0	0	0.834832	0	0	0.945326	0
ENSMUSG00000026401	Cd55b	CD55 molecule, decay accelerating factor for complement B [Source:MGI Symbol;Acc:MGI:104849]	0.962234	0	0	0	0	0	1.95924	2.96455	2.91825	0	2.12201	5.50274	0	0	0	0	0	0
ENSMUSG00000026399	Cd55	CD55 molecule, decay accelerating factor for complement [Source:MGI Symbol;Acc:MGI:104850]	1839.79	779.768	1367.55	1346.14	1523.73	1619.72	1823.07	2044.55	1905.62	772.612	1616.97	1384.49	2562.39	1645.45	2626.64	1297.64	2505.11	2857.08
ENSMUSG00000039384	Dusp10	dual specificity phosphatase 10 [Source:MGI Symbol;Acc:MGI:1927070]	335.82	261.316	408.381	254.781	253.623	420.693	156.739	185.778	223.732	116.969	190.98	226.713	773.903	171.975	345.205	271.446	478.335	835.816
ENSMUSG00000044854	1700056E22Rik	RIKEN cDNA 1700056E22 gene [Source:MGI Symbol;Acc:MGI:1920613]	8.66011	5.22633	4.18853	2.92851	7.98812	4.92614	6.85735	6.91728	5.8365	5.13022	8.48802	5.50274	3.91354	3.33933	8.15445	5.67482	8.50794	8.7165
ENSMUSG00000042554	Zp3r	zona pellucida 3 receptor [Source:MGI Symbol;Acc:MGI:104965]	0	0	0	0	0	0	0	0	0	1.02604	0	1.10055	0	0	0	0	0	0
ENSMUSG00000039377	Hlx	H2.0-like homeobox [Source:MGI Symbol;Acc:MGI:96109]	2191.97	2322.58	1395.83	1530.64	1637.56	1615.78	3026.05	2463.54	1164.38	2100.31	1855.69	1591.39	1194.61	3866.11	1337.33	3401.11	1954.93	1193.19
ENSMUSG00000026254	Eif4e2	eukaryotic translation initiation factor 4E member 2 [Source:MGI Symbol;Acc:MGI:1914440]	869.86	1001.36	981.162	958.6	998.515	990.155	1009.99	1005.97	1046.68	996.289	1124.66	999.298	940.229	993.45	894.271	949.587	956.67	934.603
ENSMUSG00000026405	C4bp	complement component 4 binding protein [Source:MGI Symbol;Acc:MGI:88229]	0	1.04527	0	0	0.998515	0	0	0	0	0	0	0	0	0	0.906049	1.89161	0	0
ENSMUSG00000026621	Mtarc1	mitochondrial amidoxime reducing component 1 [Source:MGI Symbol;Acc:MGI:1913362]	0.962234	3.1358	6.28279	3.90468	0.998515	1.97046	0	0	0	0	1.061	0	0.978386	0.834832	0.906049	0	1.89065	2.9055
ENSMUSG00000073730	Ppp1r14bl	protein phosphatase 1, regulatory inhibitor subunit 14B like [Source:MGI Symbol;Acc:MGI:1914005]	0	1.04527	1.04713	0	0	0	0.979621	0	1.9455	0	0	0	0	0	0	0	0	0
ENSMUSG00000101904	Gm29427	predicted gene 29427 [Source:MGI Symbol;Acc:MGI:5580133]	0	0	1.04713	0	0	1.97046	0	0	0.97275	1.02604	0	0	0	0.834832	0	0.945804	0	0
ENSMUSG00000026255	Efhd1	EF hand domain containing 1 [Source:MGI Symbol;Acc:MGI:1921607]	248.256	287.448	275.396	251.852	383.43	334.978	115.595	107.712	113.812	151.855	143.235	101.25	250.467	535.962	363.326	300.766	270.363	179.173
ENSMUSG00000026158	Ogfrl1	opioid growth factor receptor-like 1 [Source:MGI Symbol;Acc:MGI:1917405]	274.237	257.135	191.625	270.399	296.559	223.647	199.843	210.483	196.495	166.219	238.726	188.194	288.624	247.945	275.439	225.101	195.683	260.527
ENSMUSG00000026156	B3gat2	beta-1,3-glucuronyltransferase 2 (glucuronosyltransferase S) [Source:MGI Symbol;Acc:MGI:2389490]	53.8851	43.9012	33.5082	37.0945	64.9035	44.3353	34.2867	27.6691	28.2097	48.2241	21.2201	24.2121	33.2651	34.2281	41.6783	27.4283	20.7972	26.1495
ENSMUSG00000073481	Mtarc2	mitochondrial amidoxime reducing component 2 [Source:MGI Symbol;Acc:MGI:1914497]	1728.17	1355.71	1453.42	1828.37	1771.37	1478.83	1104.03	1145.3	1154.65	1077.35	1076.92	972.885	1609.44	1271.45	1571.09	1334.53	1332.91	1444.03
ENSMUSG00000039349	C130074G19Rik	RIKEN cDNA C130074G19 gene [Source:MGI Symbol;Acc:MGI:2444831]	2425.79	2998.87	2581.18	3025.15	2647.06	2244.35	2860.49	2577.18	2936.73	3342.85	3250.91	3284.04	1838.39	2037.82	1766.8	2408.96	1977.62	1694.88
ENSMUSG00000026587	Astn1	astrotactin 1 [Source:MGI Symbol;Acc:MGI:1098567]	886.218	1054.67	805.244	964.457	930.616	716.261	419.278	408.12	316.144	577.663	825.46	665.832	744.552	372.335	809.102	1445.19	951.944	869.713
ENSMUSG00000026620	Mark1	MAP/microtubule affinity regulating kinase 1 [Source:MGI Symbol;Acc:MGI:2664902]	113.544	32.4032	140.316	100.546	94.8589	163.548	244.905	257.916	557.386	174.428	151.723	331.265	104.687	107.693	115.974	58.6398	74.6808	160.771
ENSMUSG00000026155	Smap1	small ArfGAP 1 [Source:MGI Symbol;Acc:MGI:2138261]	1006.5	1043.18	1011.53	1004.48	1042.45	993.111	1271.55	1135.42	1022.36	1137.88	1203.18	1112.65	980.343	985.102	935.949	1074.43	1067.27	964.626
ENSMUSG00000026154	Sdhaf4	succinate dehydrogenase complex assembly factor 4 [Source:MGI Symbol;Acc:MGI:1915252]	123.166	150.518	96.3361	182.544	161.759	101.479	110.697	108.7	81.711	150.829	114.588	102.351	110.558	128.564	102.384	149.437	88.8607	107.504
ENSMUSG00000073530	Pappa2	pappalysin 2 [Source:MGI Symbol;Acc:MGI:3051647]	5.7734	2.09053	4.18853	4.88086	6.9896	18.7193	8.81659	12.8464	57.3922	36.9376	26.5251	35.2176	21.5245	55.0989	13.5907	15.1329	9.45326	8.7165
ENSMUSG00000038305	Spats2l	spermatogenesis associated, serine-rich 2-like [Source:MGI Symbol;Acc:MGI:1914448]	773.636	564.444	652.363	629.63	678.99	742.862	460.422	468.399	514.585	333.464	619.626	444.622	815.974	586.887	923.264	616.664	720.339	891.989
ENSMUSG00000054770	Kctd18	potassium channel tetramerisation domain containing 18 [Source:MGI Symbol;Acc:MGI:3603813]	439.741	446.329	397.91	417.801	400.404	375.372	476.096	488.162	431.901	375.532	388.327	368.684	355.154	405.728	422.219	415.208	372.459	353.503
ENSMUSG00000026039	Sgo2a	shugoshin 2A [Source:MGI Symbol;Acc:MGI:1098767]	10.5846	11.4979	24.084	17.5711	29.9554	19.7046	78.3697	82.0192	72.9562	121.073	102.917	103.452	52.8328	58.4382	69.7658	58.6398	67.1182	36.803
ENSMUSG00000040782	Cop1	COP1, E3 ubiquitin ligase [Source:MGI Symbol;Acc:MGI:1347046]	1156.61	1155.02	1208.39	1099.17	1121.33	1145.82	862.067	876.518	1047.65	902.919	917.767	888.143	1191.67	1004.3	1193.27	1050.79	1159.92	1161.23
ENSMUSG00000039318	Rab3gap2	RAB3 GTPase activating protein subunit 2 [Source:MGI Symbol;Acc:MGI:1916043]	1484.73	1512.5	1652.37	1377.38	1464.82	1526.12	2025.86	2025.77	1831.69	2101.34	2265.24	2226.41	1551.72	1454.28	1504.04	1672.18	1706.31	1527.32
ENSMUSG00000063558	Aox1	aldehyde oxidase 1 [Source:MGI Symbol;Acc:MGI:88035]	148.184	293.72	150.787	321.16	302.55	137.932	434.952	333.018	299.607	484.293	399.998	375.287	163.39	227.909	132.283	185.378	127.619	116.22
ENSMUSG00000026153	Fam135a	family with sequence similarity 135, member A [Source:MGI Symbol;Acc:MGI:1915437]	1191.25	1278.36	1135.09	1253.4	1022.48	1305.43	1303.88	1345.91	1332.67	1216.89	1263.65	1243.62	1206.35	1007.64	1169.71	1197.39	1106.03	957.847
ENSMUSG00000026409	Pfkfb2	6-phosphofructo-2-kinase/fructose-2,6-biphosphatase 2 [Source:MGI Symbol;Acc:MGI:107815]	166.466	169.333	139.269	163.997	150.776	162.563	174.373	168.979	132.294	135.438	135.808	146.373	162.412	148.6	178.492	171.19	158.815	172.393
ENSMUSG00000015829	Tnr	tenascin R [Source:MGI Symbol;Acc:MGI:99516]	0	0	0	0	0	0	1.95924	0	0.97275	1.02604	0	0	0	0	0	0	0.945326	0.9685
ENSMUSG00000046404	Yod1	YOD1 deubiquitinase [Source:MGI Symbol;Acc:MGI:2442596]	293.481	293.72	270.16	313.351	290.568	309.362	414.38	407.131	357.972	379.636	354.375	318.059	329.716	293.026	329.802	328.194	342.208	307.983
ENSMUSG00000042510	AA986860	expressed sequence AA986860 [Source:MGI Symbol;Acc:MGI:2138143]	96.2234	104.527	117.279	115.188	112.832	106.405	82.2882	121.546	127.43	80.0315	87.0022	83.6417	152.628	170.306	179.398	128.629	130.455	128.811
ENSMUSG00000090394	4930523C07Rik	RIKEN cDNA 4930523C07 gene [Source:MGI Symbol;Acc:MGI:1914897]	1287.47	1024.36	1462.84	1166.52	1058.43	1380.31	782.717	789.558	1109.91	1002.45	824.399	894.746	1435.29	960.891	1319.21	1380.87	1383.01	1549.6
ENSMUSG00000064294	Aox3	aldehyde oxidase 3 [Source:MGI Symbol;Acc:MGI:1918974]	3.84894	0	0	1.95234	0	5.91137	0.979621	0	0.97275	6.15627	6.36602	0	1.95677	7.51349	5.4363	4.72902	4.72663	3.874
ENSMUSG00000026415	Fcamr	Fc receptor, IgA, IgM, high affinity [Source:MGI Symbol;Acc:MGI:1927803]	0	2.09053	5.23566	0	0	0	0	0	0.97275	1.02604	1.061	2.2011	0	0	0.906049	0	1.89065	0
ENSMUSG00000026618	Iars2	isoleucine-tRNA synthetase 2, mitochondrial [Source:MGI Symbol;Acc:MGI:1919586]	1285.54	1149.79	1129.86	1168.48	1153.28	1117.25	1134.4	1100.84	1098.23	988.081	1079.04	935.467	1169.17	1352.43	1334.61	1221.03	1209.07	1063.41
ENSMUSG00000026417	Pigr	polymeric immunoglobulin receptor [Source:MGI Symbol;Acc:MGI:103080]	10.5846	2.09053	16.7541	9.76171	0	35.4682	7.83697	5.9291	20.4277	9.2344	4.24401	15.4077	22.5029	35.0629	16.3089	10.4038	27.4145	8.7165
ENSMUSG00000026725	Tnn	tenascin N [Source:MGI Symbol;Acc:MGI:2665790]	1.92447	1.04527	1.04713	0	1.99703	1.97046	0	0	0	2.05209	0	0	1.95677	2.5045	0	0	0	0
ENSMUSG00000026617	Bpnt1	3'(2'), 5'-bisphosphate nucleotidase 1 [Source:MGI Symbol;Acc:MGI:1338800]	587.925	606.254	608.384	606.202	628.066	630.546	494.709	484.21	642.988	563.298	518.83	618.508	632.037	818.97	687.692	655.442	674.963	679.887
ENSMUSG00000058267	Mrps14	mitochondrial ribosomal protein S14 [Source:MGI Symbol;Acc:MGI:1928141]	493.626	440.057	450.267	530.061	497.26	416.752	355.602	337.959	299.607	377.584	343.765	297.148	404.073	426.599	414.065	451.148	393.256	454.227
ENSMUSG00000014226	Cacybp	calcyclin binding protein [Source:MGI Symbol;Acc:MGI:1270839]	606.207	780.814	886.921	747.747	777.843	873.898	548.588	518.796	632.287	682.32	624.931	690.044	789.557	587.722	629.704	683.816	746.808	1015.96
ENSMUSG00000079554	Aox2	aldehyde oxidase 2 [Source:MGI Symbol;Acc:MGI:3529596]	1.92447	0	1.04713	1.95234	0.998515	0.985229	0.979621	1.97637	0.97275	0	3.18301	1.10055	3.91354	0.834832	5.4363	0	4.72663	1.937
ENSMUSG00000016529	Il10	interleukin 10 [Source:MGI Symbol;Acc:MGI:96537]	1.92447	2.09053	3.1414	1.95234	1.99703	1.97046	0.979621	4.94091	13.6185	14.3646	19.098	51.7258	3.91354	3.33933	0	2.83741	23.6332	0
ENSMUSG00000026147	Col9a1	collagen, type IX, alpha 1 [Source:MGI Symbol;Acc:MGI:88465]	0	1.04527	1.04713	0.976171	1.99703	0	0	0	0	0	0	0	0	0	0	0.945804	0	0
ENSMUSG00000016528	Mapkapk2	MAP kinase-activated protein kinase 2 [Source:MGI Symbol;Acc:MGI:109298]	2669.24	2536.86	3054.48	2257.88	2545.21	2675.88	2179.66	2280.73	2852.1	2563.06	2891.23	3782.59	2957.66	2328.35	2472.61	2303.98	2775.48	3074.02
ENSMUSG00000051223	Bzw1	basic leucine zipper and W2 domains 1 [Source:MGI Symbol;Acc:MGI:1914132]	4127.98	4728.78	4959.22	4279.53	3710.48	4528.11	3691.21	4207.68	3958.12	3829.2	4392.55	4359.27	4815.62	3472.07	3896.01	4176.67	4288.95	4833.79
ENSMUSG00000016526	Dyrk3	dual-specificity tyrosine-(Y)-phosphorylation regulated kinase 3 [Source:MGI Symbol;Acc:MGI:1330300]	13.4713	13.5885	9.42419	18.5473	16.9748	14.7784	7.83697	7.90546	10.7002	7.18231	12.732	13.2066	37.1787	7.51349	13.5907	17.0245	15.1252	32.929
ENSMUSG00000026615	Eprs	glutamyl-prolyl-tRNA synthetase [Source:MGI Symbol;Acc:MGI:97838]	1495.31	1484.28	1459.7	1482.8	1618.59	1459.12	1793.69	1706.59	1742.2	1714.52	2015.91	1775.19	1717.07	1669.66	1810.29	1643.81	1851.89	1780.1
ENSMUSG00000026614	Slc30a10	solute carrier family 30, member 10 [Source:MGI Symbol;Acc:MGI:2685058]	0.962234	1.04527	3.1414	2.92851	2.99554	2.95569	0	0	0	1.02604	1.061	1.10055	7.82709	2.5045	1.8121	1.89161	3.78131	1.937
ENSMUSG00000039246	Lyplal1	lysophospholipase-like 1 [Source:MGI Symbol;Acc:MGI:2385115]	34.6404	27.1769	16.7541	30.2613	29.9554	18.7193	78.3697	63.2437	75.8745	65.6668	51.9891	67.1335	37.1787	35.8978	34.4299	33.1031	24.5785	38.74
ENSMUSG00000048000	Gigyf2	GRB10 interacting GYF protein 2 [Source:MGI Symbol;Acc:MGI:2138584]	1389.47	1492.64	1487.97	1519.9	1362.97	1638.44	1429.27	1432.87	1578.77	1521.62	1539.51	1427.41	1332.56	1266.44	1470.52	1459.38	1422.72	1364.62
ENSMUSG00000079436	Kcnj13	potassium inwardly-rectifying channel, subfamily J, member 13 [Source:MGI Symbol;Acc:MGI:3781032]	0.962234	0	1.04713	0	1.99703	1.97046	0.979621	0	0.97275	1.02604	0	0	0.978386	1.66966	2.71815	0.945804	0	0.9685
ENSMUSG00000026141	Col19a1	collagen, type XIX, alpha 1 [Source:MGI Symbol;Acc:MGI:1095415]	0	0	0	0	0	0.985229	4.89811	0	0	1.02604	1.061	0	0.978386	9.18315	7.2484	1.89161	0.945326	1.937
ENSMUSG00000026034	Clk1	CDC-like kinase 1 [Source:MGI Symbol;Acc:MGI:107403]	7277.38	8222.06	8441.98	9029.58	7540.78	9559.67	5850.3	6659.36	7151.66	5947.98	6545.33	6791.49	7525.74	4816.98	6991.98	6750.2	7399.07	8314.58
ENSMUSG00000026721	Rabgap1l	RAB GTPase activating protein 1-like [Source:MGI Symbol;Acc:MGI:1352507]	524.418	572.806	638.75	560.322	460.315	606.901	681.816	552.394	695.516	629.991	665.249	654.827	601.707	541.806	578.06	617.61	529.383	520.085
ENSMUSG00000039239	Tgfb2	transforming growth factor, beta 2 [Source:MGI Symbol;Acc:MGI:98726]	387.78	428.559	348.695	319.208	459.317	396.062	701.409	807.345	421.201	840.33	607.955	513.956	442.23	513.422	544.536	548.566	571.922	364.156
ENSMUSG00000001305	Rrp15	ribosomal RNA processing 15 homolog [Source:MGI Symbol;Acc:MGI:1914473]	192.447	145.292	180.107	192.306	162.758	177.341	151.841	126.487	140.076	183.662	241.909	162.881	165.347	164.462	176.68	227.939	259.019	177.236
ENSMUSG00000118401	Gpr52	G protein-coupled receptor 52 [Source:MGI Symbol;Acc:MGI:3643278]	0	1.04527	1.04713	0.976171	0	2.95569	0.979621	4.94091	2.91825	0	0	1.10055	1.95677	0	0.906049	4.72902	0.945326	0.9685
ENSMUSG00000026259	Ngef	neuronal guanine nucleotide exchange factor [Source:MGI Symbol;Acc:MGI:1858414]	3.84894	5.22633	27.2254	10.7379	11.9822	12.808	2.93886	3.95273	5.8365	3.07813	2.12201	9.90494	2.93516	38.4023	17.2149	11.3496	16.0705	10.6535
ENSMUSG00000026035	Ppil3	peptidylprolyl isomerase (cyclophilin)-like 3 [Source:MGI Symbol;Acc:MGI:1917475]	225.163	219.506	168.588	225.496	216.678	205.913	163.597	177.873	190.659	181.61	182.492	147.474	158.499	210.378	217.452	203.348	187.175	215.976
ENSMUSG00000026611	Spata17	spermatogenesis associated 17 [Source:MGI Symbol;Acc:MGI:1921967]	0.962234	0	3.1414	0	0	0	0.979621	0.988183	0.97275	0	0	0	1.95677	2.5045	2.71815	0	0.945326	1.937
ENSMUSG00000079434	Neu2	neuraminidase 2 [Source:MGI Symbol;Acc:MGI:1344417]	0.962234	0	5.23566	1.95234	2.99554	2.95569	0	0	0.97275	2.05209	0	1.10055	1.95677	4.17416	1.8121	0	0.945326	0
ENSMUSG00000073725	Lmbrd1	LMBR1 domain containing 1 [Source:MGI Symbol;Acc:MGI:1915671]	2323.8	1987.05	2111.02	2048.98	2070.92	2096.57	2664.57	2657.22	2459.11	2224.46	2229.17	2238.52	2423.46	2238.18	2562.31	2191.43	2355.75	2353.46
ENSMUSG00000040423	Rc3h1	RING CCCH (C3H) domains 1 [Source:MGI Symbol;Acc:MGI:2685397]	2369.98	3019.77	3468.1	2521.45	2461.34	3049.28	2438.28	2514.93	2608.92	2640.01	2715.11	3233.41	3200.3	2037.82	2367.51	2595.29	2557.11	2785.41
ENSMUSG00000026036	Nif3l1	Ngg1 interacting factor 3-like 1 (S. pombe) [Source:MGI Symbol;Acc:MGI:1929485]	357.951	361.662	295.291	349.469	348.482	294.583	323.275	354.758	316.144	365.272	328.911	313.656	313.083	402.389	366.95	385.888	368.677	386.432
ENSMUSG00000026715	Serpinc1	serine (or cysteine) peptidase inhibitor, clade C (antithrombin), member 1 [Source:MGI Symbol;Acc:MGI:88095]	25.0181	34.4938	31.414	28.309	25.9614	20.6898	10.7758	10.87	17.5095	15.3907	12.732	6.60329	15.6542	8.34832	11.7786	28.3741	20.7972	21.307
ENSMUSG00000043467	Zbtb37	zinc finger and BTB domain containing 37 [Source:MGI Symbol;Acc:MGI:2444467]	416.647	402.427	427.23	424.634	408.393	482.762	404.583	403.179	372.563	344.751	319.362	347.773	442.23	322.245	462.085	471.01	473.609	488.124
ENSMUSG00000026037	Orc2	origin recognition complex, subunit 2 [Source:MGI Symbol;Acc:MGI:1328306]	468.608	429.604	461.785	455.872	462.312	475.865	442.789	490.139	576.841	475.059	451.987	497.448	505.826	490.046	504.67	485.197	506.695	518.148
ENSMUSG00000039210	Gpatch2	G patch domain containing 2 [Source:MGI Symbol;Acc:MGI:1915019]	439.741	462.008	461.785	410.968	442.342	484.733	468.259	520.772	513.612	401.183	479.573	406.103	481.366	410.737	453.931	452.094	504.804	447.447
ENSMUSG00000026427	Eif2d	eukaryotic translation initiation factor 2D [Source:MGI Symbol;Acc:MGI:109342]	566.756	666.88	568.593	641.344	651.032	536.95	668.102	600.815	553.495	607.418	582.49	641.62	627.145	671.205	592.556	628.959	525.601	480.376
ENSMUSG00000026610	Esrrg	estrogen-related receptor gamma [Source:MGI Symbol;Acc:MGI:1347056]	18.2824	6.2716	34.5553	19.5234	26.9599	27.5864	12.7351	3.95273	16.5367	19.4948	12.732	15.4077	36.2003	42.5764	53.4569	28.3741	40.649	32.929
ENSMUSG00000038174	Hycc2	hyccin PI4KA lipid kinase complex subunit 2 [Source:MGI Symbol;Acc:MGI:1098784]	476.306	492.32	498.435	490.038	445.338	507.393	425.156	495.08	504.857	328.334	384.083	364.282	714.222	430.773	684.973	413.316	511.422	570.447
ENSMUSG00000033569	Adgrb3	adhesion G protein-coupled receptor B3 [Source:MGI Symbol;Acc:MGI:2441837]	0.962234	0	1.04713	0	0	0	0	0	0.97275	0	0	0	0.978386	0.834832	0	0	0	0
ENSMUSG00000026032	Ndufb3	NADH:ubiquinone oxidoreductase subunit B3 [Source:MGI Symbol;Acc:MGI:1913745]	637.961	595.802	501.576	830.722	590.122	526.112	471.198	444.682	415.364	458.642	405.303	365.382	546.918	508.413	576.247	511.68	446.194	622.746
ENSMUSG00000026430	Rassf5	Ras association (RalGDS/AF-6) domain family member 5 [Source:MGI Symbol;Acc:MGI:1926375]	164.542	63.7612	237.699	104.45	70.8945	199.016	121.473	170.956	221.787	176.48	248.275	341.17	123.277	98.5102	76.1082	52.965	128.564	271.18
ENSMUSG00000073722	4931408C20Rik	RIKEN cDNA 4931408C20 gene [Source:MGI Symbol;Acc:MGI:3588222]	0	0	0	0	0	0	0	0.988183	0	0	0	1.10055	0	0	0	0	0	0
ENSMUSG00000026609	Ush2a	usherin [Source:MGI Symbol;Acc:MGI:1341292]	0	0	0	0	0	0	0	0	0	0	0	0	0.978386	0	0	0	0	0
ENSMUSG00000047528	Flacc1	flagellum associated containing coiled-coil domains 1 [Source:MGI Symbol;Acc:MGI:1918359]	0	0	2.09426	0.976171	0	0.985229	0	0	0.97275	1.02604	0	0	0	0.834832	0	0	0	0
ENSMUSG00000042349	Ikbke	inhibitor of kappaB kinase epsilon [Source:MGI Symbol;Acc:MGI:1929612]	46.1872	57.4896	69.1107	50.7609	41.9376	66.0103	42.1237	76.0901	100.193	72.8492	157.028	256.428	43.049	50.0899	48.9267	24.5909	121.002	56.173
ENSMUSG00000026031	Cflar	CASP8 and FADD-like apoptosis regulator [Source:MGI Symbol;Acc:MGI:1336166]	4723.61	6079.27	6425.2	5434.34	4373.49	5848.32	4143.8	4136.53	5868.6	5112.78	5428.09	7011.6	5205.99	3184.05	4013.8	4493.51	5258.85	5199.88
ENSMUSG00000026029	Casp8	caspase 8 [Source:MGI Symbol;Acc:MGI:1261423]	1621.36	1971.37	1419.91	1728.8	1580.65	1479.81	1762.34	1682.88	1453.29	2026.44	1827.05	1596.9	1183.85	1714.74	1259.41	1791.35	1435.01	1169.95
ENSMUSG00000026028	Trak2	trafficking protein, kinesin binding 2 [Source:MGI Symbol;Acc:MGI:1918077]	4180.91	4472.69	4787.49	4421.08	4022.02	4719.25	3366.96	3626.63	5280.09	3242.3	3563.91	4076.43	4322.51	3047.14	3902.35	3408.68	3668.81	3937.92
ENSMUSG00000026425	Srgap2	SLIT-ROBO Rho GTPase activating protein 2 [Source:MGI Symbol;Acc:MGI:109605]	2660.58	2744.87	2590.6	2556.59	2608.12	2650.27	3361.08	3102.89	2947.43	3460.85	3667.89	3519.56	2981.14	2492.81	3031.64	3187.36	3448.55	3109.85
ENSMUSG00000055184	Fam72a	family with sequence similarity 72, member A [Source:MGI Symbol;Acc:MGI:1919669]	54.8473	70.0328	62.8279	68.332	59.9109	73.8922	51.9199	40.5155	37.9372	46.172	49.8671	37.4187	48.9193	44.2461	48.9267	65.2605	60.5009	55.2045
ENSMUSG00000026709	Dars2	aspartyl-tRNA synthetase 2 (mitochondrial) [Source:MGI Symbol;Acc:MGI:2442510]	176.089	189.193	189.531	167.901	171.745	199.016	281.151	271.75	249.024	277.032	264.19	219.009	203.504	262.972	207.485	234.559	183.393	143.338
ENSMUSG00000026134	Prim2	DNA primase, p58 subunit [Source:MGI Symbol;Acc:MGI:97758]	90.45	98.255	120.42	112.26	112.832	124.139	105.799	147.239	147.858	148.776	162.333	163.982	106.644	176.984	115.974	102.147	106.822	104.598
ENSMUSG00000004552	Ctse	cathepsin E [Source:MGI Symbol;Acc:MGI:107361]	2.8867	4.18106	0	0.976171	0	2.95569	45.0626	50.3973	35.019	65.6668	75.3312	118.859	1.95677	8.34832	1.8121	2.83741	3.78131	1.937
ENSMUSG00000026605	Cenpf	centromere protein F [Source:MGI Symbol;Acc:MGI:1313302]	19.2447	29.2674	47.1209	20.4996	43.9346	28.5716	193.965	256.928	188.713	285.24	263.129	228.914	128.169	192.011	119.599	126.738	195.683	83.291
ENSMUSG00000026027	Stradb	STE20-related kinase adaptor beta [Source:MGI Symbol;Acc:MGI:2144047]	141.448	171.424	156.023	172.782	185.724	180.297	156.739	173.92	151.749	144.672	145.357	116.658	146.758	187.837	196.613	149.437	167.323	129.779
ENSMUSG00000052688	Rab7b	RAB7B, member RAS oncogene family [Source:MGI Symbol;Acc:MGI:2442295]	19.2447	11.4979	17.8012	23.4281	29.9554	20.6898	32.3275	43.48	60.3105	27.7032	53.0501	114.457	46.9625	35.0629	36.242	21.7535	73.7355	34.866
ENSMUSG00000026708	Cenpl	centromere protein L [Source:MGI Symbol;Acc:MGI:1917704]	96.2234	90.9381	90.0533	91.7601	89.8663	82.7592	92.0844	99.8065	89.493	110.813	112.466	81.4406	79.2493	134.408	114.162	109.713	102.095	76.5115
ENSMUSG00000072295	C2cd6	C2 calcium dependent domain containing 6 [Source:MGI Symbol;Acc:MGI:1920713]	0.962234	1.04527	0	0	0	0	0	0	0	0	0	0	0.978386	0	1.8121	0	0.945326	0
ENSMUSG00000026604	Ptpn14	protein tyrosine phosphatase, non-receptor type 14 [Source:MGI Symbol;Acc:MGI:102467]	3330.29	2832.67	4183.29	2626.88	3234.19	3453.23	4345.6	4347.02	4212.01	2814.44	3684.86	3777.08	6564.97	3610.65	6709.3	3462.59	5702.21	6629.38
ENSMUSG00000042268	Slc26a9	solute carrier family 26, member 9 [Source:MGI Symbol;Acc:MGI:2444594]	0	0	1.04713	0	0.998515	0	0	0	0.97275	0	0	2.2011	0	1.66966	0	0	0	0
ENSMUSG00000026705	Klhl20	kelch-like 20 [Source:MGI Symbol;Acc:MGI:2444855]	668.753	670.015	603.148	682.344	613.088	665.029	789.575	794.499	788.9	729.518	732.092	680.139	572.356	688.736	675.913	728.269	647.549	573.352
ENSMUSG00000026603	Smyd2	SET and MYND domain containing 2 [Source:MGI Symbol;Acc:MGI:1915889]	539.813	528.905	530.896	536.894	513.237	464.043	429.074	437.765	438.71	402.209	543.233	445.722	498.977	563.511	492.891	626.122	473.609	486.187
ENSMUSG00000042251	Pm20d1	peptidase M20 domain containing 1 [Source:MGI Symbol;Acc:MGI:2442939]	3.84894	1.04527	25.1312	5.85703	5.99109	8.86706	0.979621	4.94091	18.4822	12.3125	8.48802	12.106	7.82709	15.027	6.34235	4.72902	6.61728	2.9055
ENSMUSG00000044835	Ankrd45	ankyrin repeat domain 45 [Source:MGI Symbol;Acc:MGI:1921094]	0.962234	0	1.04713	1.95234	3.99406	1.97046	0	0	0	2.05209	1.061	0	0.978386	5.00899	2.71815	0	0.945326	1.937
ENSMUSG00000049160	Tex50	testis expressed 50 [Source:MGI Symbol;Acc:MGI:1922183]	0	0	0	0	0	0	0	0	0	0	0	0	0	0	0.906049	0	0	0
ENSMUSG00000013275	Slc41a1	solute carrier family 41, member 1 [Source:MGI Symbol;Acc:MGI:2444823]	868.897	1134.11	1169.65	950.791	886.681	1010.84	931.62	908.14	928.976	845.461	984.61	1073.04	1279.73	908.297	916.016	919.321	910.349	1014.99
ENSMUSG00000010175	Prox1	prospero homeobox 1 [Source:MGI Symbol;Acc:MGI:97772]	277.123	360.617	541.367	248.924	178.734	396.062	252.742	334.994	567.113	398.105	600.528	859.529	385.484	80.1439	168.525	163.624	267.527	368.03
ENSMUSG00000026433	Rab29	RAB29, member RAS oncogene family [Source:MGI Symbol;Acc:MGI:2385107]	254.03	286.403	274.349	344.588	289.569	255.174	290.947	288.549	204.277	310.891	252.519	224.512	208.396	297.2	239.197	277.12	225.933	209.196
ENSMUSG00000026434	Nucks1	nuclear casein kinase and cyclin-dependent kinase substrate 1 [Source:MGI Symbol;Acc:MGI:1934811]	1644.46	1439.33	1258.65	1495.49	1407.91	1396.07	1288.2	1386.42	1398.81	1270.24	1219.09	1231.51	1339.41	1322.37	1429.75	1597.46	1475.65	1449.84
ENSMUSG00000026701	Prdx6	peroxiredoxin 6 [Source:MGI Symbol;Acc:MGI:894320]	1490.5	1508.32	1447.14	1727.82	1904.17	1585.23	1167.71	1217.44	1211.07	1095.82	1311.4	1500.05	1708.26	1400.01	1589.21	1336.42	1368.83	1455.66
ENSMUSG00000038079	Tmem237	transmembrane protein 237 [Source:MGI Symbol;Acc:MGI:2138365]	371.422	322.987	434.56	336.779	358.467	404.929	296.825	313.254	358.945	341.673	320.423	280.64	361.024	370.665	334.332	275.229	280.762	347.692
ENSMUSG00000026700	Tnfsf4	tumor necrosis factor (ligand) superfamily, member 4 [Source:MGI Symbol;Acc:MGI:104511]	0	0	0	0	0	0.985229	0.979621	1.97637	0	0	0	1.10055	1.95677	0.834832	0	0	0.945326	0
ENSMUSG00000089872	Rps6kc1	ribosomal protein S6 kinase polypeptide 1 [Source:MGI Symbol;Acc:MGI:2443419]	514.795	576.987	612.572	509.561	509.243	564.536	460.422	435.789	455.247	452.486	511.403	473.236	527.35	494.22	530.945	564.645	595.556	570.447
ENSMUSG00000066755	Tnfsf18	tumor necrosis factor (ligand) superfamily, member 18 [Source:MGI Symbol;Acc:MGI:2673064]	0	0	0	0.976171	0	0	3.91848	1.97637	5.8365	3.07813	1.061	5.50274	0	0	0.906049	1.89161	5.67196	2.9055
ENSMUSG00000000817	Fasl	Fas ligand (TNF superfamily, member 6) [Source:MGI Symbol;Acc:MGI:99255]	1.92447	3.1358	4.18853	3.90468	0	3.94091	7.83697	4.94091	5.8365	6.15627	6.36602	5.50274	2.93516	2.5045	1.8121	0.945804	4.72663	1.937
ENSMUSG00000026634	Angel2	angel homolog 2 [Source:MGI Symbol;Acc:MGI:1196310]	1234.55	1357.8	1356.04	1242.67	1172.26	1244.34	1338.16	1417.05	1424.11	1187.13	1349.6	1334.97	1256.25	1146.22	1219.54	1232.38	1158.97	1059.54
ENSMUSG00000040297	Suco	SUN domain containing ossification factor [Source:MGI Symbol;Acc:MGI:2138346]	1130.63	1165.47	1184.31	1131.38	889.677	1137.94	1196.12	1391.36	1320.99	1052.72	1311.4	1245.82	1378.55	997.624	1201.42	1115.1	1196.78	1434.35
ENSMUSG00000037568	Vash2	vasohibin 2 [Source:MGI Symbol;Acc:MGI:2444826]	22.1314	27.1769	29.3197	19.5234	17.9733	15.7637	13.7147	9.88183	19.455	23.599	22.2811	27.5137	26.4164	21.7056	19.027	27.4283	32.1411	26.1495
ENSMUSG00000086277	4930558K02Rik	RIKEN cDNA 4930558K02 gene [Source:MGI Symbol;Acc:MGI:1922618]	0.962234	0	0	0	0	0	0.979621	0	0	0	1.061	0	0	0	0	0	0.945326	0.9685
ENSMUSG00000026698	Pigc	phosphatidylinositol glycan anchor biosynthesis, class C [Source:MGI Symbol;Acc:MGI:1914542]	515.757	400.337	370.685	478.324	515.234	400.003	502.546	495.08	387.154	527.387	436.072	359.879	362.981	445.8	440.34	495.601	395.146	359.314
ENSMUSG00000066595	Flvcr1	feline leukemia virus subgroup C cellular receptor 1 [Source:MGI Symbol;Acc:MGI:2444881]	452.25	573.851	723.568	517.371	465.308	622.665	387.93	475.316	586.568	426.835	543.233	677.938	600.729	366.491	447.588	384.942	567.196	522.99
ENSMUSG00000057072	Spata45	spermatogenesis associated 45 [Source:MGI Symbol;Acc:MGI:1922808]	0	0	0	0	0	0	0	0	0	0	0	0	0	0	0	0	0	0
ENSMUSG00000079550	Mpp4	membrane protein, palmitoylated 4 (MAGUK p55 subfamily member 4) [Source:MGI Symbol;Acc:MGI:2386681]	12.509	8.36213	3.1414	9.76171	18.9718	8.86706	8.81659	3.95273	7.782	4.10418	4.24401	5.50274	9.78386	1.66966	8.15445	5.67482	7.56261	13.559
ENSMUSG00000026632	Tatdn3	TatD DNase domain containing 3 [Source:MGI Symbol;Acc:MGI:1916222]	220.352	208.008	209.426	218.662	205.694	199.016	172.413	143.287	147.858	120.047	142.174	136.468	199.591	213.717	183.928	231.722	197.573	225.661
ENSMUSG00000040265	Dnm3	dynamin 3 [Source:MGI Symbol;Acc:MGI:1341299]	317.537	493.365	431.418	480.276	442.342	408.87	692.592	522.749	551.549	853.669	768.166	792.395	395.268	445.8	461.179	509.788	414.053	299.267
ENSMUSG00000062510	Nsl1	NSL1, MIS12 kinetochore complex component [Source:MGI Symbol;Acc:MGI:2685830]	32.716	32.4032	21.9898	17.5711	32.951	14.7784	30.3683	32.61	30.1552	53.3543	33.9521	44.022	46.9625	53.4292	34.4299	43.507	34.0318	32.929
ENSMUSG00000026630	Batf3	basic leucine zipper transcription factor, ATF-like 3 [Source:MGI Symbol;Acc:MGI:1925491]	1.92447	6.2716	9.42419	2.92851	1.99703	6.8966	4.89811	7.90546	4.86375	7.18231	10.61	9.90494	5.87032	3.33933	2.71815	4.72902	2.83598	7.748
ENSMUSG00000091017	Garin4	golgi associated RAB2 interactor family member 4 [Source:MGI Symbol;Acc:MGI:3588202]	713.015	1165.47	937.183	1255.36	690.972	1046.31	551.527	343.888	897.848	886.502	474.268	852.925	469.625	289.687	379.635	594.911	515.203	566.573
ENSMUSG00000026628	Atf3	activating transcription factor 3 [Source:MGI Symbol;Acc:MGI:109384]	32853.6	49990.9	53624.7	37065.2	30037.3	45613.1	29568.9	37932.4	45598.6	35996.7	56922.8	63074.7	50228.4	12346.3	26696.7	26095.7	37844.3	54107.2
ENSMUSG00000026024	Als2	alsin Rho guanine nucleotide exchange factor [Source:MGI Symbol;Acc:MGI:1921268]	545.587	706.6	722.521	597.417	636.054	621.679	685.735	719.397	695.516	750.039	720.421	734.066	704.438	660.352	631.516	595.856	702.378	578.195
ENSMUSG00000026694	Mettl13	methyltransferase 13, eEF1A lysine and N-terminal methyltransferase [Source:MGI Symbol;Acc:MGI:1918699]	265.577	254	248.17	261.614	245.635	226.603	228.252	242.105	220.814	234.964	223.872	192.596	235.791	256.293	270.003	310.224	280.762	243.094
ENSMUSG00000037499	Nenf	neuron derived neurotrophic factor [Source:MGI Symbol;Acc:MGI:1913458]	950.687	889.521	687.966	1010.34	937.605	772.419	595.61	512.867	681.898	608.444	637.663	724.161	654.54	818.135	707.625	837.982	640.931	762.21
ENSMUSG00000026627	Pacc1	proton activated chloride channel 1 [Source:MGI Symbol;Acc:MGI:1914200]	216.503	264.452	270.16	238.186	230.657	228.573	288.009	309.301	214.005	330.386	318.301	277.338	199.591	297.2	238.291	283.741	270.363	193.7
ENSMUSG00000026023	Cdk15	cyclin-dependent kinase 15 [Source:MGI Symbol;Acc:MGI:3583944]	1.92447	0	2.09426	0.976171	1.99703	2.95569	0	1.97637	6.80925	1.02604	0	5.50274	0	5.84382	0.906049	1.89161	0	0.9685
ENSMUSG00000026626	Ppp2r5a	protein phosphatase 2, regulatory subunit B', alpha [Source:MGI Symbol;Acc:MGI:2388479]	2327.64	2485.64	2413.64	2370.14	2238.67	2361.59	2276.64	2207.6	2175.07	2302.44	2475.32	2534.56	2263.98	2148.86	2106.56	2282.22	1997.47	2291.47
ENSMUSG00000041075	Fzd7	frizzled class receptor 7 [Source:MGI Symbol;Acc:MGI:108570]	226.125	216.37	275.396	216.71	190.716	257.145	355.602	378.474	429.955	246.251	254.641	364.282	297.429	334.768	349.735	208.077	262.801	265.369
ENSMUSG00000047361	Gm973	predicted gene 973 [Source:MGI Symbol;Acc:MGI:2685819]	15.3957	1.04527	6.28279	5.85703	6.9896	5.91137	25.4701	37.5509	71.0107	21.5469	15.915	42.9214	6.8487	6.67865	1.8121	7.56643	0.945326	9.685
ENSMUSG00000026021	Sumo1	small ubiquitin-like modifier 1 [Source:MGI Symbol;Acc:MGI:1197010]	1311.53	1555.36	1702.64	1572.61	1423.88	1765.53	1071.71	1352.82	1580.72	1054.77	1253.04	1404.3	1849.15	1303.17	1399.85	1082	1250.67	1606.74
ENSMUSG00000026696	Vamp4	vesicle-associated membrane protein 4 [Source:MGI Symbol;Acc:MGI:1858730]	739.958	634.476	596.865	695.034	678.99	672.911	635.774	664.059	692.598	591.002	609.016	602	707.373	574.364	711.249	559.916	628.642	659.549
ENSMUSG00000026697	Myoc	myocilin [Source:MGI Symbol;Acc:MGI:1202864]	2.8867	1.04527	1.04713	2.92851	5.99109	0	1.95924	0.988183	0	0	2.12201	0	1.95677	2.5045	1.8121	1.89161	2.83598	0.9685
ENSMUSG00000091060	Myocos	myocilin opposite strand [Source:MGI Symbol;Acc:MGI:3642786]	0	0	0	0.976171	0	0	0	0	0.97275	1.02604	0	0	0	0	0	0	0	0
ENSMUSG00000037474	Dtl	denticleless E3 ubiquitin protein ligase [Source:MGI Symbol;Acc:MGI:1924093]	3.84894	9.40739	13.6127	6.8332	10.9837	7.88183	18.6128	33.5982	35.9917	53.3543	68.9652	47.3236	42.0706	61.7776	47.1146	53.9108	51.0476	16.4645
ENSMUSG00000048174	Tmem81	transmembrane protein 81 [Source:MGI Symbol;Acc:MGI:1921876]	175.127	148.428	113.09	164.973	143.786	117.242	132.249	95.8537	111.866	122.099	108.222	81.4406	114.471	136.078	107.82	168.353	96.4233	122.031
ENSMUSG00000026020	Nop58	NOP58 ribonucleoprotein [Source:MGI Symbol;Acc:MGI:1933184]	1390.43	1710.05	2033.53	1598.97	1021.48	1808.88	764.104	1041.54	1195.51	1241.51	1589.38	1717.96	2113.31	758.027	1199.61	1268.32	1760.2	2341.83
ENSMUSG00000037461	Ints7	integrator complex subunit 7 [Source:MGI Symbol;Acc:MGI:1924315]	638.923	749.456	645.033	644.273	671.002	699.512	448.666	439.741	399.8	499.684	474.268	457.828	561.594	677.883	523.697	698.949	600.282	543.329
ENSMUSG00000067336	Bmpr2	bone morphogenetic protein receptor, type II (serine/threonine kinase) [Source:MGI Symbol;Acc:MGI:1095407]	7620.89	9781.6	8971.82	8457.55	8652.13	8923.22	12435.3	13014.4	10735.3	14292.8	11713.5	13175.8	8937.56	7793.99	8921.87	8805.43	7849.99	6994.51
ENSMUSG00000041040	Fam117b	family with sequence similarity 117, member B [Source:MGI Symbol;Acc:MGI:1920000]	7450.58	10728.6	8956.12	8655.71	8567.26	8183.31	8871.45	8752.34	7614.69	12594.7	11190.4	10648.9	7396.6	7735.55	7316.35	8621.95	6865.91	6093.8
ENSMUSG00000026623	Lpgat1	lysophosphatidylglycerol acyltransferase 1 [Source:MGI Symbol;Acc:MGI:2446186]	489.777	556.081	550.791	555.441	479.287	568.477	779.778	860.707	1024.31	769.533	828.643	876.037	556.702	533.458	578.06	558.024	643.767	572.384
ENSMUSG00000026018	Ica1l	islet cell autoantigen 1-like [Source:MGI Symbol;Acc:MGI:1917625]	34.6404	58.5349	32.4611	41.9754	55.9168	16.7489	35.2664	35.5746	28.2097	56.4324	29.7081	33.0165	17.6109	37.5674	38.9601	26.4825	20.7972	27.118
ENSMUSG00000026622	Nek2	NIMA (never in mitosis gene a)-related expressed kinase 2 [Source:MGI Symbol;Acc:MGI:109359]	10.5846	18.8148	18.8484	4.88086	27.9584	10.8375	72.492	87.9483	81.711	154.933	136.869	110.055	72.4006	87.6573	54.363	73.7727	81.2981	38.74
ENSMUSG00000037434	Slc30a1	solute carrier family 30 (zinc transporter), member 1 [Source:MGI Symbol;Acc:MGI:1345281]	1738.76	2033.04	1791.64	1783.46	1789.34	1600.01	2511.75	2401.28	1881.3	2038.75	2231.29	1995.3	1678.91	1729.77	1793.98	1882.15	1581.53	1383.99
ENSMUSG00000026019	Wdr12	WD repeat domain 12 [Source:MGI Symbol;Acc:MGI:1927241]	152.033	142.156	164.4	147.402	166.752	154.681	146.943	162.062	165.367	134.412	164.455	144.172	158.499	171.141	146.78	164.57	181.503	235.346
ENSMUSG00000040225	Prrc2c	proline-rich coiled-coil 2C [Source:MGI Symbol;Acc:MGI:1913754]	4838.11	4910.66	5083.82	4823.26	3855.27	5185.26	5751.36	5621.77	5959.07	5886.42	6695.99	6309.45	5699.1	4262.65	5491.57	5253.94	5958.39	5461.37
ENSMUSG00000026017	Carf	calcium response factor [Source:MGI Symbol;Acc:MGI:2182269]	126.053	98.255	101.572	104.45	94.8589	123.154	119.514	120.558	107.975	92.344	98.6732	116.658	100.774	111.033	147.686	104.038	127.619	120.094
ENSMUSG00000026692	Fmo4	flavin containing monooxygenase 4 [Source:MGI Symbol;Acc:MGI:2429497]	94.2989	124.387	137.174	152.283	95.8574	123.154	38.2052	42.4919	38.91	59.5106	32.8911	41.8209	111.536	47.5854	84.2626	142.816	65.2275	61.984
ENSMUSG00000037395	Rcor3	REST corepressor 3 [Source:MGI Symbol;Acc:MGI:2441920]	546.549	597.892	605.242	568.132	561.165	591.137	505.484	537.571	584.623	537.647	441.377	513.956	572.356	474.184	510.106	519.246	483.062	476.502
ENSMUSG00000040181	Fmo1	flavin containing monooxygenase 1 [Source:MGI Symbol;Acc:MGI:1310002]	3261.01	4384.89	3396.9	3786.57	3529.75	3400.02	3775.46	3427.02	3360.85	5770.47	4363.9	4231.61	2730.68	2876	2731.74	3682.01	2498.5	2061.94
ENSMUSG00000026442	Nfasc	neurofascin [Source:MGI Symbol;Acc:MGI:104753]	0	0	0	0	0	0	0	0	0	1.02604	0	0	0	0	0	0	0	0
ENSMUSG00000073664	Nbeal1	neurobeachin like 1 [Source:MGI Symbol;Acc:MGI:2444343]	2156.37	2167.88	2685.89	2294	2022.99	2798.05	2945.72	2815.33	2643.93	2651.3	2461.53	2634.71	2902.87	1673	2833.22	2303.03	2843.54	2946.18
ENSMUSG00000026443	Lrrn2	leucine rich repeat protein 2, neuronal [Source:MGI Symbol;Acc:MGI:106037]	5.7734	5.22633	6.28279	3.90468	6.9896	2.95569	2.93886	2.96455	0.97275	0	1.061	1.10055	2.93516	7.51349	2.71815	0	1.89065	1.937
ENSMUSG00000040170	Fmo2	flavin containing monooxygenase 2 [Source:MGI Symbol;Acc:MGI:1916776]	19.2447	5.22633	54.4508	24.4043	19.9703	29.5569	200.822	162.062	177.04	65.6668	124.137	168.384	45.9841	70.1259	67.9537	33.1031	42.5397	24.2125
ENSMUSG00000049439	Cyp20a1	cytochrome P450, family 20, subfamily a, polypeptide 1 [Source:MGI Symbol;Acc:MGI:1925201]	1929.28	2028.86	1788.5	1754.18	1736.42	1585.23	1619.31	1785.65	1994.14	1894.08	2145.35	2142.77	1545.85	1716.41	1537.57	1813.11	1496.45	1424.66
ENSMUSG00000049866	Arl4c	ADP-ribosylation factor-like 4C [Source:MGI Symbol;Acc:MGI:2445172]	562.907	434.831	519.377	511.514	537.201	607.886	555.445	648.248	529.176	431.965	687.53	686.742	1055.68	711.277	1166.09	585.452	893.333	1048.89
ENSMUSG00000058248	Kcnh1	potassium voltage-gated channel, subfamily H (eag-related), member 1 [Source:MGI Symbol;Acc:MGI:1341721]	205.918	316.716	238.746	171.806	192.713	195.075	336.99	151.192	146.885	194.948	300.264	276.238	291.559	207.873	233.761	366.026	249.566	189.826
ENSMUSG00000036206	Sh3bp4	SH3-domain binding protein 4 [Source:MGI Symbol;Acc:MGI:2138297]	1579.03	1641.07	1954.99	1457.42	1594.63	1723.17	1500.78	1562.32	1815.15	1617.05	1548	1861.03	2013.52	1473.48	1831.13	1329.8	1673.23	1852.74
ENSMUSG00000026691	Fmo3	flavin containing monooxygenase 3 [Source:MGI Symbol;Acc:MGI:1100496]	1.92447	0	0	0.976171	0	0.985229	0.979621	0	0	0	0	0	0.978386	2.5045	4.53025	0.945804	2.83598	0
ENSMUSG00000037375	Hhat	hedgehog acyltransferase [Source:MGI Symbol;Acc:MGI:2444681]	142.411	87.8023	112.043	99.5695	116.826	145.814	128.33	180.837	220.814	93.3701	141.113	127.664	212.31	143.591	215.64	99.3094	178.667	194.669
ENSMUSG00000055013	Agap1	ArfGAP with GTPase domain, ankyrin repeat and PH domain 1 [Source:MGI Symbol;Acc:MGI:2653690]	1606.93	1127.84	1319.39	1246.57	1587.64	1387.2	1742.75	2036.64	1853.09	971.664	1041.9	1049.92	2031.13	1216.35	2182.67	1057.41	1413.26	1729.74
ENSMUSG00000026586	Prrx1	paired related homeobox 1 [Source:MGI Symbol;Acc:MGI:97712]	0.962234	0	0	1.95234	0	0.985229	0.979621	2.96455	0	1.02604	1.061	0	1.95677	0.834832	0.906049	0.945804	0.945326	0
ENSMUSG00000034486	Gbx2	gastrulation brain homeobox 2 [Source:MGI Symbol;Acc:MGI:95668]	0	0	1.04713	0	0.998515	0	0	4.94091	3.891	1.02604	3.18301	4.4022	0	2.5045	2.71815	0	2.83598	0
ENSMUSG00000016262	Sertad4	SERTA domain containing 4 [Source:MGI Symbol;Acc:MGI:2443496]	99.1101	111.843	108.902	121.045	124.814	97.5376	160.658	147.239	162.449	144.672	118.832	106.753	204.483	188.672	192.082	139.979	136.127	126.874
ENSMUSG00000040124	Gorab	golgin, RAB6-interacting [Source:MGI Symbol;Acc:MGI:2138271]	206.88	192.329	153.928	182.544	174.74	183.253	208.659	205.542	177.04	169.297	158.089	159.58	177.088	189.507	221.982	243.072	210.808	158.834
ENSMUSG00000067081	Asb18	ankyrin repeat and SOCS box-containing 18 [Source:MGI Symbol;Acc:MGI:2655109]	0	0	0	0	0	0	0	0	0	0	0	0	0.978386	0.834832	0	0	0	0
ENSMUSG00000026782	Abi2	abl interactor 2 [Source:MGI Symbol;Acc:MGI:106913]	991.101	1046.31	1170.69	942.981	990.527	1058.14	1049.17	1101.82	1237.34	977.82	928.377	983.891	1157.43	847.354	1091.79	1010.12	1061.6	1103.12
ENSMUSG00000054387	Mdm4	transformed mouse 3T3 cell double minute 4 [Source:MGI Symbol;Acc:MGI:107934]	2108.25	2435.47	2200.02	2243.24	2055.94	2343.86	2286.44	2090.01	2013.59	2259.35	2456.22	2244.02	2082.01	1802.4	2135.56	2530.02	2292.42	2089.06
ENSMUSG00000016200	Syt14	synaptotagmin XIV [Source:MGI Symbol;Acc:MGI:2444490]	0	1.04527	1.04713	0.976171	0	1.97046	6.85735	2.96455	5.8365	1.02604	2.12201	1.10055	1.95677	0.834832	5.4363	0.945804	1.89065	0.9685
ENSMUSG00000026301	Iqca	IQ motif containing with AAA domain [Source:MGI Symbol;Acc:MGI:1922168]	0	0	0	0	0	0	0	0	0	0	0	0	0	0	0.906049	0	0	0
ENSMUSG00000044337	Ackr3	atypical chemokine receptor 3 [Source:MGI Symbol;Acc:MGI:109562]	563.869	401.382	574.875	386.564	707.947	578.329	586.793	457.529	576.841	396.053	445.621	519.459	1747.4	501.734	2344.86	556.133	1458.64	1891.48
ENSMUSG00000026014	Raph1	Ras association (RalGDS/AF-6) and pleckstrin homology domains 1 [Source:MGI Symbol;Acc:MGI:1924550]	1486.65	1823.99	2213.64	1630.21	1449.84	2063.07	2355.01	2266.89	2961.05	2340.41	2300.25	2700.75	2040.91	1539.43	1832.94	1834.86	1824.48	2208.18
ENSMUSG00000026447	Pik3c2b	phosphatidylinositol-4-phosphate 3-kinase catalytic subunit type 2 beta [Source:MGI Symbol;Acc:MGI:2685045]	769.787	972.097	764.406	921.506	865.712	821.681	1028.6	897.27	766.527	756.195	971.878	861.73	734.768	788.916	760.175	1259.81	921.693	649.864
ENSMUSG00000046062	Ppp1r15b	protein phosphatase 1, regulatory subunit 15B [Source:MGI Symbol;Acc:MGI:2444211]	3046.43	3807.9	3978.05	3427.34	3001.54	3618.75	2761.55	2939.84	2815.14	3233.07	3566.03	3612	4956.5	2691.5	3354.2	3182.63	3702.84	4724.34
ENSMUSG00000026012	Cd28	CD28 antigen [Source:MGI Symbol;Acc:MGI:88327]	23.0936	10.4527	7.32992	7.80937	18.9718	15.7637	50.9403	43.48	75.8745	24.6251	25.4641	53.9269	15.6542	21.7056	14.4968	27.4283	18.9065	14.5275
ENSMUSG00000026585	Kifap3	kinesin-associated protein 3 [Source:MGI Symbol;Acc:MGI:107566]	662.979	627.16	625.138	589.607	638.051	555.669	731.777	741.137	706.216	578.689	680.103	650.424	715.2	706.268	743.867	657.334	705.213	676.013
ENSMUSG00000034432	Cops8	COP9 signalosome subunit 8 [Source:MGI Symbol;Acc:MGI:1915363]	1351.94	1494.73	1656.56	1432.04	1356.98	1403.95	1206.89	1104.79	1114.77	1256.9	1262.59	1353.68	1405.94	1150.4	1121.69	1221.03	1117.38	1358.81
ENSMUSG00000026011	Ctla4	cytotoxic T-lymphocyte-associated protein 4 [Source:MGI Symbol;Acc:MGI:88556]	5.7734	10.4527	7.32992	11.7141	9.98515	15.7637	30.3683	30.6337	27.237	12.3125	16.976	66.0329	6.8487	23.3753	10.8726	10.4038	8.50794	2.9055
ENSMUSG00000026009	Icos	inducible T cell co-stimulator [Source:MGI Symbol;Acc:MGI:1858745]	58.6963	62.716	60.7336	59.5464	57.9139	56.158	106.779	122.535	78.7927	92.344	112.466	130.965	81.206	73.4652	67.9537	99.3094	63.3369	57.1415
ENSMUSG00000026584	Scyl3	SCY1-like 3 (S. cerevisiae) [Source:MGI Symbol;Acc:MGI:1921385]	547.511	567.579	530.896	543.727	646.039	580.3	680.837	608.721	634.233	596.132	644.029	557.978	502.89	567.686	591.65	591.127	542.617	471.66
ENSMUSG00000052062	Pard3b	par-3 family cell polarity regulator beta [Source:MGI Symbol;Acc:MGI:1919301]	2975.23	1503.09	2381.18	1714.16	2377.46	2575.39	2564.65	2995.18	3986.33	1146.09	2246.14	1922.66	4404.69	1844.14	5120.09	1827.29	4010.07	4904.49
ENSMUSG00000048126	Col6a3	collagen, type VI, alpha 3 [Source:MGI Symbol;Acc:MGI:88461]	591.774	134.839	760.218	276.256	227.661	593.108	972.764	1062.3	2937.7	820.836	370.29	1768.58	651.605	282.173	331.614	168.353	547.344	1167.04
ENSMUSG00000037509	Arhgef4	Rho guanine nucleotide exchange factor (GEF) 4 [Source:MGI Symbol;Acc:MGI:2442507]	27.9048	36.5843	28.2726	22.4519	29.9554	28.5716	42.1237	30.6337	29.1825	26.6772	23.3421	22.011	20.5461	30.8888	36.242	37.8321	36.8677	25.181
ENSMUSG00000041757	Plekha6	pleckstrin homology domain containing, family A member 6 [Source:MGI Symbol;Acc:MGI:2388662]	403.176	338.666	383.25	420.73	447.335	446.309	334.051	254.951	157.585	300.631	250.397	249.825	609.534	509.247	760.175	619.501	639.041	519.116
ENSMUSG00000041406	BC055324	cDNA sequence BC055324 [Source:MGI Symbol;Acc:MGI:3590554]	59.6585	31.358	45.0267	29.2851	45.9317	49.2614	35.2664	27.6691	32.1007	41.0418	41.3791	22.011	63.5951	61.7776	74.2961	57.694	53.8836	55.2045
ENSMUSG00000037503	Fam168b	family with sequence similarity 168, member B [Source:MGI Symbol;Acc:MGI:2448487]	4018.29	3749.37	4137.22	3797.31	3936.15	4153.72	3623.62	3654.3	4538.85	3759.43	3752.77	4054.42	3989.86	3316.79	3655.91	3838.07	4046.94	4336.94
ENSMUSG00000026639	Lamb3	laminin, beta 3 [Source:MGI Symbol;Acc:MGI:99915]	0.962234	2.09053	4.18853	0.976171	1.99703	0.985229	2.93886	0.988183	4.86375	1.02604	2.12201	3.30165	2.93516	14.1921	3.6242	2.83741	2.83598	0.9685
ENSMUSG00000026123	Plekhb2	pleckstrin homology domain containing, family B (evectins) member 2 [Source:MGI Symbol;Acc:MGI:2385825]	1497.24	1254.32	1588.5	1372.5	1458.83	1563.56	1154.97	1245.11	1539.86	1017.84	1059.94	1190.79	1999.82	1394.17	1939.85	1281.56	1906.72	2319.56
ENSMUSG00000016194	Hsd11b1	hydroxysteroid 11-beta dehydrogenase 1 [Source:MGI Symbol;Acc:MGI:103562]	8.66011	3.1358	20.9426	0.976171	0	5.91137	20.572	17.7873	7.782	6.15627	31.8301	20.9104	2.93516	11.6876	0	1.89161	7.56261	3.874
ENSMUSG00000009633	G0s2	G0/G1 switch gene 2 [Source:MGI Symbol;Acc:MGI:1316737]	3.84894	3.1358	11.5184	3.90468	5.99109	6.8966	5.87773	9.88183	5.8365	6.15627	20.1591	7.70384	2.93516	12.5225	2.71815	3.78321	2.83598	1.937
ENSMUSG00000045216	Hs6st1	heparan sulfate 6-O-sulfotransferase 1 [Source:MGI Symbol;Acc:MGI:1354958]	638.923	719.143	820.951	704.796	676.993	751.73	821.902	751.019	643.96	785.95	838.192	997.097	737.703	693.745	713.061	721.648	844.176	740.903
ENSMUSG00000016179	Camk1g	calcium/calmodulin-dependent protein kinase I gamma [Source:MGI Symbol;Acc:MGI:2388073]	0	0	0	0.976171	0.998515	0.985229	0	0	0	0	1.061	0	0.978386	2.5045	2.71815	1.89161	0	0
ENSMUSG00000026579	F5	coagulation factor V [Source:MGI Symbol;Acc:MGI:88382]	14.4335	5.22633	4.18853	6.8332	0.998515	7.88183	5.87773	14.8227	10.7002	13.3386	24.4031	36.3181	1.95677	11.6876	1.8121	3.78321	7.56261	2.9055
ENSMUSG00000040918	Slc19a2	solute carrier family 19 (thiamine transporter), member 2 [Source:MGI Symbol;Acc:MGI:1928761]	184.749	219.506	270.16	166.925	181.73	212.809	252.742	315.23	180.931	264.719	491.244	297.148	227.964	191.176	174.868	184.432	176.776	195.637
ENSMUSG00000037470	Uggt1	UDP-glucose glycoprotein glucosyltransferase 1 [Source:MGI Symbol;Acc:MGI:2443162]	2395	2468.92	2609.45	2177.84	2447.36	2258.14	3867.54	3518.92	3177	4311.44	4143.22	3871.73	2835.36	3339.33	3308.89	2699.32	3137.54	2709.86
ENSMUSG00000026640	Plxna2	plexin A2 [Source:MGI Symbol;Acc:MGI:107684]	2339.19	3222.55	3285.9	2822.11	2667.03	2726.13	4177.1	4400.38	3700.34	5106.62	5131.01	5260.62	2998.75	3535.51	3168.45	3706.6	2892.7	2296.31
ENSMUSG00000026578	Ccdc181	coiled-coil domain containing 181 [Source:MGI Symbol;Acc:MGI:1922145]	168.391	139.02	145.551	179.615	190.716	137.932	120.493	121.546	132.294	102.604	118.832	75.9379	175.131	157.783	163.995	140.925	144.635	161.74
ENSMUSG00000047180	Neurl3	neuralized E3 ubiquitin protein ligase 3 [Source:MGI Symbol;Acc:MGI:2429944]	1415.45	1581.49	1960.23	1172.38	835.757	1395.08	1739.81	1498.09	1060.3	1950.51	2945.34	3858.52	1445.08	1223.03	639.671	1477.35	2351.03	1751.05
ENSMUSG00000026577	Blzf1	basic leucine zipper nuclear factor 1 [Source:MGI Symbol;Acc:MGI:1201607]	611.981	553.991	551.838	602.298	570.152	577.344	512.342	571.17	628.396	450.434	445.621	479.839	606.599	550.154	573.529	535.325	631.478	604.344
ENSMUSG00000026305	Lrrfip1	leucine rich repeat (in FLII) interacting protein 1 [Source:MGI Symbol;Acc:MGI:1342770]	4543.67	2743.82	4014.7	3524.95	4071.94	4536.98	4230	4819.37	5266.47	2512.78	3705.02	3749.57	6170.68	3206.59	6231.81	2931.05	4970.53	6251.67
ENSMUSG00000016494	Cd34	CD34 antigen [Source:MGI Symbol;Acc:MGI:88329]	11515.1	11652.6	10632.6	9854.45	10641.2	9435.54	12285.4	11512.3	11450.2	13756.2	15960.7	14386.4	8956.14	12004.9	8983.48	12724.8	10434.5	8500.53
ENSMUSG00000070732	Rbm44	RNA binding motif protein 44 [Source:MGI Symbol;Acc:MGI:2685663]	0	1.04527	1.04713	0.976171	0	1.97046	1.95924	0	5.8365	3.07813	1.061	2.2011	0	4.17416	0	0.945804	0	0
ENSMUSG00000034353	Ramp1	receptor (calcitonin) activity modifying protein 1 [Source:MGI Symbol;Acc:MGI:1858418]	6.73564	5.22633	3.1414	5.85703	15.9762	3.94091	3.91848	3.95273	3.891	8.20836	4.24401	14.3071	6.8487	19.2011	10.8726	7.56643	5.67196	8.7165
ENSMUSG00000026575	Nme7	NME/NM23 family member 7 [Source:MGI Symbol;Acc:MGI:2449121]	170.315	186.057	179.06	188.401	226.663	165.518	141.065	184.79	229.569	152.881	125.198	134.267	213.288	241.266	202.049	139.033	147.471	161.74
ENSMUSG00000016493	Cd46	CD46 antigen, complement regulatory protein [Source:MGI Symbol;Acc:MGI:1203290]	72.1676	61.6707	72.2521	83.9507	71.8931	69.9512	64.655	63.2437	51.5557	45.146	43.5011	34.117	52.8328	75.1349	63.4235	81.3391	59.5556	61.0155
ENSMUSG00000026576	Atp1b1	ATPase, Na+/K+ transporting, beta 1 polypeptide [Source:MGI Symbol;Acc:MGI:88108]	531.153	229.958	1238.76	973.243	1108.35	1267.99	178.291	230.247	516.53	507.892	288.593	488.644	620.297	3116.43	1326.46	802.042	887.661	472.628
ENSMUSG00000025969	Nrp2	neuropilin 2 [Source:MGI Symbol;Acc:MGI:1100492]	1559.78	1538.63	1535.1	1617.52	1155.28	1632.52	6156.92	4935.97	4636.13	6629.27	6131.53	6053.02	1492.04	1662.99	1399.85	2165.89	1963.44	1703.59
ENSMUSG00000026574	Dpt	dermatopontin [Source:MGI Symbol;Acc:MGI:1928392]	0	0	0	0	0	0	0	2.96455	0	1.02604	0	0	0	0	0	0	0	0
ENSMUSG00000026573	Xcl1	chemokine (C motif) ligand 1 [Source:MGI Symbol;Acc:MGI:104593]	0.962234	0	0	0	0	0.985229	0.979621	0	0	0	1.061	2.2011	0	1.66966	1.8121	1.89161	5.67196	0.9685
ENSMUSG00000034343	Ube2f	ubiquitin-conjugating enzyme E2F (putative) [Source:MGI Symbol;Acc:MGI:1915171]	468.608	563.398	564.404	557.394	514.235	559.61	484.912	456.54	464.974	514.048	579.307	598.699	519.523	526.779	413.159	543.837	514.258	513.305
ENSMUSG00000026572	Tbx19	T-box 19 [Source:MGI Symbol;Acc:MGI:1891158]	0	0	0	0.976171	0	0	0	0	0	0	0	0	0	0	0	0	0.945326	0
ENSMUSG00000037447	Arid5a	AT rich interactive domain 5A (MRF1-like) [Source:MGI Symbol;Acc:MGI:2443039]	2196.78	3703.38	6026.24	2310.6	2149.8	3959.63	2614.61	3402.31	4621.53	2301.42	5647.72	7386.88	4547.54	996.789	1562.94	1595.57	3174.41	4427.01
ENSMUSG00000016481	Cr1l	complement component (3b/4b) receptor 1-like [Source:MGI Symbol;Acc:MGI:88513]	3101.28	3489.1	3392.71	3026.13	3064.44	2991.15	3635.37	3773.87	3423.11	3916.41	3846.13	3952.07	3251.18	3553.04	3021.67	3243.16	3246.25	2996.54
ENSMUSG00000040848	Sft2d2	SFT2 domain containing 2 [Source:MGI Symbol;Acc:MGI:1917362]	2180.42	2297.49	1983.27	2149.53	2359.49	1901.49	1936.71	1954.63	1788.89	1712.47	1827.05	1650.82	2363.78	2298.29	2489.82	2217.91	2297.14	2232.39
ENSMUSG00000040843	Tiprl	TIP41, TOR signalling pathway regulator-like (S. cerevisiae) [Source:MGI Symbol;Acc:MGI:1915087]	881.406	845.62	889.015	937.124	836.755	873.898	748.43	722.362	749.99	745.934	736.336	725.262	760.206	822.309	824.505	907.026	742.081	833.879
ENSMUSG00000040836	Gpr161	G protein-coupled receptor 161 [Source:MGI Symbol;Acc:MGI:2685054]	166.466	212.189	190.578	143.497	168.749	150.74	318.377	353.769	447.465	414.522	335.277	354.377	256.337	224.57	217.452	187.269	163.541	158.834
ENSMUSG00000026307	Scly	selenocysteine lyase [Source:MGI Symbol;Acc:MGI:1355310]	603.321	655.382	539.273	614.012	578.14	538.92	521.158	465.434	416.337	566.377	506.098	461.13	475.496	775.559	507.388	765.155	580.43	410.644
ENSMUSG00000049515	Espnl	espin-like [Source:MGI Symbol;Acc:MGI:2685402]	6.73564	5.22633	15.707	6.8332	0.998515	7.88183	2.93886	0	0.97275	7.18231	1.061	2.2011	8.80547	0	3.6242	4.72902	4.72663	8.7165
ENSMUSG00000026571	Dcaf6	DDB1 and CUL4 associated factor 6 [Source:MGI Symbol;Acc:MGI:1921356]	950.687	871.752	905.769	857.078	956.577	869.957	1017.83	1077.12	1160.49	1012.71	1032.36	960.779	1019.48	919.15	1049.21	879.597	973.686	935.571
ENSMUSG00000026308	Klhl30	kelch-like 30 [Source:MGI Symbol;Acc:MGI:1918038]	21.1692	9.40739	27.2254	14.6426	37.9436	22.6603	31.3479	52.3737	37.9372	20.5209	31.8301	36.3181	52.8328	34.2281	60.7053	29.3199	52.9383	62.9525
ENSMUSG00000026616	Cr2	complement receptor 2 [Source:MGI Symbol;Acc:MGI:88489]	10.5846	6.2716	7.32992	1.95234	8.98663	3.94091	2.93886	7.90546	0.97275	3.07813	2.12201	2.2011	2.93516	9.18315	7.2484	11.3496	8.50794	2.9055
ENSMUSG00000026568	Mpc2	mitochondrial pyruvate carrier 2 [Source:MGI Symbol;Acc:MGI:1917706]	814.05	563.398	669.117	896.125	855.727	766.508	533.893	515.831	556.413	541.752	465.78	498.549	775.86	749.679	852.593	611.935	708.049	863.902
ENSMUSG00000047443	Erfe	erythroferrone [Source:MGI Symbol;Acc:MGI:3606476]	14.4335	7.31686	6.28279	5.85703	14.9777	9.85229	13.7147	22.7282	19.455	7.18231	14.854	12.106	36.2003	23.3753	33.5238	14.1871	21.7425	25.181
ENSMUSG00000010453	Kansl3	KAT8 regulatory NSL complex subunit 3 [Source:MGI Symbol;Acc:MGI:1918055]	2731.78	2416.65	2872.28	2581.97	2874.72	2801.99	2568.57	2646.35	2970.78	2297.31	2524.13	2442.12	2902.87	2285.77	3029.83	2316.27	2603.43	2836.74
ENSMUSG00000010311	Optc	opticin [Source:MGI Symbol;Acc:MGI:2151113]	0	0	1.04713	1.95234	0.998515	1.97046	0	2.96455	0	0	0	0	1.95677	1.66966	7.2484	0.945804	0.945326	1.937
ENSMUSG00000037432	Fer1l5	fer-1-like 5 (C. elegans) [Source:MGI Symbol;Acc:MGI:3616091]	9.62234	5.22633	12.5656	5.85703	7.98812	1.97046	2.93886	8.89365	5.8365	5.13022	2.12201	4.4022	9.78386	6.67865	8.15445	2.83741	7.56261	8.7165
ENSMUSG00000026309	Ilkap	integrin-linked kinase-associated serine/threonine phosphatase 2C [Source:MGI Symbol;Acc:MGI:1914694]	1150.83	1091.26	1029.33	1125.53	1164.27	1046.31	907.129	916.046	907.576	1029.12	971.878	902.45	797.385	966.735	867.089	987.419	793.129	884.241
ENSMUSG00000067071	Hes6	hairy and enhancer of split 6 [Source:MGI Symbol;Acc:MGI:1859852]	295.406	266.543	264.924	285.042	335.501	274.879	222.374	255.939	192.604	256.511	259.946	256.428	260.251	254.624	251.882	242.126	209.862	241.157
ENSMUSG00000001143	Lman2l	lectin, mannose-binding 2-like [Source:MGI Symbol;Acc:MGI:2443010]	521.531	377.341	507.859	426.587	527.216	494.585	376.174	403.179	352.135	347.829	359.68	347.773	618.34	482.533	680.443	391.563	551.125	686.667
ENSMUSG00000037408	Cnnm4	cyclin M4 [Source:MGI Symbol;Acc:MGI:2151060]	238.634	321.942	419.9	228.424	249.629	326.111	255.681	274.715	285.988	215.469	384.083	471.035	394.29	234.588	251.882	200.51	274.145	360.282
ENSMUSG00000055866	Per2	period circadian clock 2 [Source:MGI Symbol;Acc:MGI:1195265]	1265.34	2248.37	3051.34	2030.44	2503.28	3054.21	1346.98	2277.76	3474.66	414.522	1522.54	1761.98	4068.13	2046.17	3211.04	475.739	676.854	1909.88
ENSMUSG00000034292	Traf3ip1	TRAF3 interacting protein 1 [Source:MGI Symbol;Acc:MGI:1921269]	245.37	256.09	295.291	279.185	248.63	310.347	230.211	231.235	252.915	219.574	225.994	231.115	217.202	278.834	272.721	241.18	219.316	273.117
ENSMUSG00000001138	Cnnm3	cyclin M3 [Source:MGI Symbol;Acc:MGI:2151055]	594.661	581.168	578.017	574.965	668.006	559.61	888.516	831.062	624.505	862.903	709.811	680.139	549.853	781.403	797.324	738.673	674.963	562.699
ENSMUSG00000026311	Asb1	ankyrin repeat and SOCS box-containing 1 [Source:MGI Symbol;Acc:MGI:1929735]	564.831	517.407	587.441	539.823	631.061	607.886	561.323	596.862	687.734	348.855	508.22	479.839	798.363	654.508	785.545	517.355	674.963	733.155
ENSMUSG00000007805	Twist2	twist basic helix-loop-helix transcription factor 2 [Source:MGI Symbol;Acc:MGI:104685]	0	0	4.18853	1.95234	0	1.97046	4.89811	3.95273	14.5912	2.05209	1.061	3.30165	0	0.834832	0	0	0	4.8425
ENSMUSG00000026567	Adcy10	adenylate cyclase 10 [Source:MGI Symbol;Acc:MGI:2660854]	1.92447	0	4.18853	3.90468	0.998515	3.94091	2.93886	0	4.86375	0	0	3.30165	6.8487	1.66966	0.906049	2.83741	6.61728	3.874
ENSMUSG00000027520	Zdbf2	zinc finger, DBF-type containing 2 [Source:MGI Symbol;Acc:MGI:1921134]	19.2447	12.5432	13.6127	11.7141	18.9718	20.6898	9.79621	6.91728	14.5912	10.2604	9.54902	5.50274	34.2435	16.6966	30.8057	10.4038	20.7972	32.929
ENSMUSG00000067653	Ankrd23	ankyrin repeat domain 23 [Source:MGI Symbol;Acc:MGI:1925571]	5.7734	3.1358	6.28279	2.92851	5.99109	5.91137	4.89811	2.96455	0.97275	1.02604	2.12201	7.70384	2.93516	2.5045	6.34235	9.45804	1.89065	2.9055
ENSMUSG00000079610	Ankrd39	ankyrin repeat domain 39 [Source:MGI Symbol;Acc:MGI:1914816]	108.732	78.3949	86.9119	128.855	115.828	87.6854	111.677	82.0192	111.866	97.4742	90.1852	92.4461	91.9683	106.858	96.0412	136.196	95.478	102.661
ENSMUSG00000026566	Mpzl1	myelin protein zero-like 1 [Source:MGI Symbol;Acc:MGI:1915731]	1524.18	1397.52	1349.75	1241.69	1549.69	1353.7	2514.69	2325.19	1765.54	3149.96	2535.8	2272.63	1543.89	1799.06	1591.02	1960.65	2088.23	1902.13
ENSMUSG00000026313	Hdac4	histone deacetylase 4 [Source:MGI Symbol;Acc:MGI:3036234]	390.667	483.958	475.398	380.707	442.342	426.604	633.815	530.654	578.786	548.934	585.673	571.185	507.782	470.01	515.542	425.612	420.67	461.975
ENSMUSG00000040723	Rcsd1	RCSD domain containing 1 [Source:MGI Symbol;Acc:MGI:2676394]	5498.21	6978.2	6015.77	6280.69	5915.2	6764.58	5155.75	5238.36	6193.5	7783.57	7794.13	7315.35	5464.29	4954.73	5484.32	6193.12	5229.55	5122.4
ENSMUSG00000026260	Ndufa10	NADH:ubiquinone oxidoreductase subunit A10 [Source:MGI Symbol;Acc:MGI:1914523]	738.996	686.74	744.511	827.793	831.763	716.261	680.837	703.586	686.761	682.32	732.092	682.34	740.638	843.18	735.712	739.618	757.206	844.532
ENSMUSG00000040713	Creg1	cellular repressor of E1A-stimulated genes 1 [Source:MGI Symbol;Acc:MGI:1344382]	625.452	481.868	563.357	563.251	652.03	598.034	866.965	952.608	914.385	1015.78	942.17	1008.1	854.131	741.331	995.748	620.447	976.522	916.201
ENSMUSG00000057464	Or6b2b	olfactory receptor family 6 subfamily B member 2B [Source:MGI Symbol;Acc:MGI:3031249]	0	0	0	0	0	0	0	0.988183	0	0	0	0	0	0	0	0	0	0
ENSMUSG00000042849	Or6b3	olfactory receptor family 6 subfamily B member 3 [Source:MGI Symbol;Acc:MGI:3031248]	0	0	0	0	0	0	0	0	0	0	0	0	0	0	0	0	0.945326	0
ENSMUSG00000026121	Sema4c	sema domain, immunoglobulin domain (Ig), transmembrane domain (TM) and short cytoplasmic domain, (semaphorin) 4C [Source:MGI Symbol;Acc:MGI:109252]	2910.76	4761.19	5992.73	3373.65	2246.66	3486.72	2973.15	2390.41	3203.27	2566.14	3102.37	3920.15	3802.01	3099.73	1910.86	3726.47	3216	3387.81
ENSMUSG00000063583	Or9s14	olfactory receptor family 9 subfamily S member 14 [Source:MGI Symbol;Acc:MGI:3031244]	0	0	0	0	0	0	0.979621	0	0	0	0	0	0	0	0	0	0	0
ENSMUSG00000073616	Cops9	COP9 signalosome subunit 9 [Source:MGI Symbol;Acc:MGI:1914165]	778.447	734.822	593.724	883.435	705.95	672.911	480.014	451.6	500.966	544.83	460.475	532.666	532.242	595.235	520.072	528.704	514.258	646.958
ENSMUSG00000044055	Otos	otospiralin [Source:MGI Symbol;Acc:MGI:2672814]	5.7734	3.1358	1.04713	3.90468	1.99703	3.94091	2.93886	2.96455	1.9455	5.13022	2.12201	1.10055	0	0.834832	1.8121	0.945804	0	0
ENSMUSG00000046337	Fam178b	family with sequence similarity 178, member B [Source:MGI Symbol;Acc:MGI:3026913]	8.66011	4.18106	2.09426	3.90468	1.99703	1.97046	2.93886	6.91728	2.91825	14.3646	7.42702	4.4022	6.8487	3.33933	1.8121	20.8077	8.50794	2.9055
ENSMUSG00000061518	Cox5b	cytochrome c oxidase subunit 5B [Source:MGI Symbol;Acc:MGI:88475]	1401.01	1180.11	1157.08	1352	1470.81	1104.44	1105.99	1032.65	951.349	1045.54	1084.34	965.181	1183.85	1290.65	1116.25	1052.68	970.85	1257.11
ENSMUSG00000034220	Gpc1	glypican 1 [Source:MGI Symbol;Acc:MGI:1194891]	1350.01	648.065	913.099	792.651	1477.8	1160.6	1150.08	1382.47	1348.23	373.48	1036.6	980.589	1494	613.601	1703.37	538.162	1314	1670.66
ENSMUSG00000037351	Actr1b	ARP1 actin-related protein 1B, centractin beta [Source:MGI Symbol;Acc:MGI:1917446]	2356.51	2352.89	2526.73	2321.34	2374.47	2509.38	2350.11	2315.31	2757.75	2498.42	2483.81	2617.11	2399	2364.24	2314.05	2172.51	2162.91	2402.85
ENSMUSG00000102416	4933424G06Rik	RIKEN cDNA 4933424G06 gene [Source:MGI Symbol;Acc:MGI:1918416]	0	0	0	0.976171	1.99703	0.985229	0	0.988183	0	0	2.12201	1.10055	0.978386	1.66966	0	0	0.945326	0
ENSMUSG00000034212	Ankmy1	ankyrin repeat and MYND domain containing 1 [Source:MGI Symbol;Acc:MGI:3045261]	5.7734	8.36213	8.37705	5.85703	9.98515	8.86706	7.83697	0.988183	6.80925	1.02604	3.18301	0	5.87032	8.34832	9.06049	1.89161	8.50794	4.8425
ENSMUSG00000005763	Cd247	CD247 antigen [Source:MGI Symbol;Acc:MGI:88334]	129.902	110.798	59.6865	92.7363	102.847	92.6115	140.086	139.334	86.5747	240.094	132.625	158.479	54.7896	82.6484	62.5174	102.147	69.0088	66.8265
ENSMUSG00000047067	Dusp28	dual specificity phosphatase 28 [Source:MGI Symbol;Acc:MGI:1914696]	152.033	129.613	126.703	173.758	149.777	164.533	104.819	132.417	149.803	96.4482	84.8802	107.854	134.039	122.72	147.686	114.442	108.713	122.031
ENSMUSG00000026455	Klhl12	kelch-like 12 [Source:MGI Symbol;Acc:MGI:2385619]	336.782	326.123	312.045	351.422	307.543	397.047	239.028	260.88	234.433	150.829	210.079	173.887	368.851	308.053	373.292	298.874	340.318	383.526
ENSMUSG00000042229	Rabif	RAB interacting factor [Source:MGI Symbol;Acc:MGI:2138605]	609.094	590.575	575.922	593.512	665.011	609.857	513.321	507.926	517.503	456.59	424.401	398.399	533.22	592.731	699.47	588.29	587.993	539.455
ENSMUSG00000026117	Zap70	zeta-chain (TCR) associated protein kinase [Source:MGI Symbol;Acc:MGI:99613]	11.5468	8.36213	10.4713	15.6187	12.9807	8.86706	29.3886	23.7164	24.3187	22.573	20.1591	30.8154	9.78386	11.6876	2.71815	11.3496	11.3439	11.622
ENSMUSG00000046367	Mgat4e	MGAT4 family, member E [Source:MGI Symbol;Acc:MGI:1918251]	0	0	0	0	0	0	0	0	0	0	0	0	0	0	0	0	0	0
ENSMUSG00000026269	Rnpepl1	arginyl aminopeptidase (aminopeptidase B)-like 1 [Source:MGI Symbol;Acc:MGI:1914170]	2353.62	2460.56	2337.2	2102.67	2627.09	2162.58	3151.44	2735.29	2371.56	3059.66	3042.96	2833.91	2057.55	2712.37	2443.62	2570.69	2217.74	2017.39
ENSMUSG00000026270	Capn10	calpain 10 [Source:MGI Symbol;Acc:MGI:1344392]	268.463	224.732	227.228	235.257	343.489	241.381	239.028	211.471	215.95	240.094	199.469	163.982	237.748	273.825	278.157	280.904	224.988	267.306
ENSMUSG00000026271	Gpr35	G protein-coupled receptor 35 [Source:MGI Symbol;Acc:MGI:1929509]	45.225	45.9917	43.9795	41.9754	24.9629	27.5864	71.5123	56.3264	47.6647	75.9273	177.187	154.077	35.2219	64.2821	32.6178	41.6154	86.97	36.803
ENSMUSG00000026116	Tmem131	transmembrane protein 131 [Source:MGI Symbol;Acc:MGI:1927110]	2473.9	2581.81	2889.04	2376.98	2174.77	2453.22	3463.94	3273.85	3158.52	3286.42	3469.48	3506.35	2633.81	2728.23	2958.25	2809.98	2991.96	2833.83
ENSMUSG00000045091	Aqp12	aquaporin 12 [Source:MGI Symbol;Acc:MGI:2664636]	0	0	0	0	0	0	0	0	0	0	0	0	0	0	0	0	0.945326	0
ENSMUSG00000042207	Kdm5b	lysine (K)-specific demethylase 5B [Source:MGI Symbol;Acc:MGI:1922855]	1134.47	1104.85	1118.34	1040.6	961.57	1156.66	1164.77	1173.96	1262.63	1068.11	1169.22	1053.23	1267.01	957.552	1097.23	1040.38	1153.3	1165.11
ENSMUSG00000026452	Syt2	synaptotagmin II [Source:MGI Symbol;Acc:MGI:99666]	0.962234	0	1.04713	0	0	0	0	0.988183	0	0	1.061	1.10055	1.95677	0.834832	0	0.945804	0	0.9685
ENSMUSG00000025959	Klf7	Kruppel-like factor 7 (ubiquitous) [Source:MGI Symbol;Acc:MGI:1935151]	4358.92	5257.69	4987.49	4868.17	3727.46	4577.37	4711	4681.02	4291.77	5329.28	5750.63	6045.31	4521.12	3437	3917.76	4673.22	4672.75	4215.88
ENSMUSG00000073557	Ppp1r12b	protein phosphatase 1, regulatory subunit 12B [Source:MGI Symbol;Acc:MGI:1916417]	425.307	468.279	576.97	477.348	576.143	465.028	509.403	484.21	831.701	409.392	428.645	471.035	636.929	706.268	752.021	548.566	590.829	553.014
ENSMUSG00000026429	Ube2t	ubiquitin-conjugating enzyme E2T [Source:MGI Symbol;Acc:MGI:1914446]	5.7734	7.31686	8.37705	9.76171	17.9733	2.95569	14.6943	18.7755	10.7002	25.6511	28.6471	13.2066	16.6326	35.0629	12.6847	14.1871	22.6878	7.748
ENSMUSG00000042793	Lgr6	leucine-rich repeat-containing G protein-coupled receptor 6 [Source:MGI Symbol;Acc:MGI:2441805]	0.962234	1.04527	1.04713	0.976171	0	0.985229	1.95924	0.988183	0.97275	2.05209	2.12201	0	0	0	0.906049	0	0	0
ENSMUSG00000025958	Creb1	cAMP responsive element binding protein 1 [Source:MGI Symbol;Acc:MGI:88494]	1364.45	1416.34	1357.08	1450.59	1293.08	1534.99	1484.13	1465.48	1290.84	1347.2	1311.4	1427.41	1346.26	1143.72	1374.48	1473.56	1325.35	1382.05
ENSMUSG00000025956	Mettl21a	methyltransferase like 21A [Source:MGI Symbol;Acc:MGI:1914349]	133.751	124.387	130.891	150.33	152.773	154.681	165.556	166.015	223.732	120.047	125.198	145.272	179.045	166.132	197.519	153.22	156.924	172.393
ENSMUSG00000070871	Ccnyl1	cyclin Y-like 1 [Source:MGI Symbol;Acc:MGI:2138614]	1546.31	2243.14	2224.11	1681.94	1864.23	1800.01	1925.93	2110.76	2084.6	2153.67	2535.8	2600.6	2075.16	1567.81	1663.51	1710.96	1718.6	1573.81
ENSMUSG00000045005	Fzd5	frizzled class receptor 5 [Source:MGI Symbol;Acc:MGI:108571]	725.525	1005.55	1163.36	683.32	744.892	1132.03	726.879	810.31	1093.37	549.96	1022.81	1520.96	1129.06	448.305	753.833	647.876	968.96	956.878
ENSMUSG00000051344	Plekhm3	pleckstrin homology domain containing, family M, member 3 [Source:MGI Symbol;Acc:MGI:2443627]	550.398	636.567	591.629	521.275	539.198	595.078	686.714	622.555	675.088	624.861	656.761	708.753	741.617	523.44	649.637	577.886	740.191	738.966
ENSMUSG00000014602	Kif1a	kinesin family member 1A [Source:MGI Symbol;Acc:MGI:108391]	0.962234	0	0	0	5.99109	0.985229	1.95924	1.97637	1.9455	2.05209	7.42702	1.10055	2.93516	25.045	8.15445	2.83741	3.78131	1.937
ENSMUSG00000026272	Agxt	alanine-glyoxylate aminotransferase [Source:MGI Symbol;Acc:MGI:1329033]	0	0	0	0	0	0.985229	0	0	0	0	0	0	0	0	0	0	0	0
ENSMUSG00000034159	Mab21l4	mab-21-like 4 [Source:MGI Symbol;Acc:MGI:1919124]	0	0	0	0	0	0	0	0	0	0	1.061	0	0	1.66966	0	0	0	0
ENSMUSG00000084989	Crocc2	ciliary rootlet coiled-coil, rootletin family member 2 [Source:MGI Symbol;Acc:MGI:3045962]	0.962234	0	2.09426	1.95234	0	0	0.979621	0	1.9455	1.02604	0	0	0	0	0	0.945804	0	0.9685
ENSMUSG00000047793	Sned1	sushi, nidogen and EGF-like domains 1 [Source:MGI Symbol;Acc:MGI:3045960]	643.735	490.23	793.726	594.488	496.262	745.818	417.319	297.443	392.991	305.761	264.19	293.847	405.052	465.001	496.515	438.853	316.684	488.124
ENSMUSG00000086056	Gm4846	predicted gene 4846 [Source:MGI Symbol;Acc:MGI:3643319]	0.962234	1.04527	0	0.976171	0.998515	0.985229	0.979621	0	0.97275	5.13022	3.18301	3.30165	0	0	0	2.83741	0	1.937
ENSMUSG00000026273	Mterf4	mitochondrial transcription termination factor 4 [Source:MGI Symbol;Acc:MGI:1918355]	163.58	117.07	99.4775	131.783	144.785	109.36	129.31	120.558	105.057	139.542	90.1852	77.0384	125.233	170.306	135.001	117.28	139.908	134.622
ENSMUSG00000051081	Gm4847	predicted gene 4847 [Source:MGI Symbol;Acc:MGI:3643320]	0	0	0	0	0	0	0	0	0	1.02604	0	0	0	0	0	0	0	0
ENSMUSG00000026274	Pask	PAS domain containing serine/threonine kinase [Source:MGI Symbol;Acc:MGI:2155936]	16.358	20.9053	25.1312	23.4281	23.9644	25.6159	43.1033	54.3501	52.5285	60.5366	77.4532	52.8263	70.4438	65.1169	66.1416	31.2115	60.5009	57.1415
ENSMUSG00000025946	Pth2r	parathyroid hormone 2 receptor [Source:MGI Symbol;Acc:MGI:2180917]	0.962234	0	0	0.976171	1.99703	0.985229	13.7147	13.8346	9.7275	7.18231	5.30501	6.60329	0	0	0	0.945804	0.945326	0.9685
ENSMUSG00000060568	Fam78b	family with sequence similarity 78, member B [Source:MGI Symbol;Acc:MGI:2443050]	337.744	312.534	362.308	249.9	285.575	291.628	318.377	315.23	363.808	244.199	263.129	254.227	430.49	218.726	500.139	270.5	405.545	461.006
ENSMUSG00000026275	Ppp1r7	protein phosphatase 1, regulatory subunit 7 [Source:MGI Symbol;Acc:MGI:1913635]	1054.61	888.476	915.193	975.195	957.576	913.307	1020.77	917.034	977.614	851.617	950.658	772.585	1050.79	1055.23	1079.1	959.045	1108.87	1029.52
ENSMUSG00000026558	Uck2	uridine-cytidine kinase 2 [Source:MGI Symbol;Acc:MGI:1931744]	660.093	450.51	663.881	415.849	580.137	568.477	477.075	540.536	564.195	326.282	484.878	512.856	1070.35	576.869	928.701	523.029	830.942	1282.29
ENSMUSG00000034107	Ano7	anoctamin 7 [Source:MGI Symbol;Acc:MGI:3052714]	0.962234	1.04527	0	0	0.998515	0	2.93886	0	0.97275	1.02604	2.12201	0	1.95677	0	0	1.89161	1.89065	0
ENSMUSG00000052428	Tmco1	transmembrane and coiled-coil domains 1 [Source:MGI Symbol;Acc:MGI:1921173]	1919.66	1509.36	1554.99	1713.18	1695.48	1526.12	1890.67	1940.79	2054.45	2032.59	1811.13	1975.49	1613.36	1765.67	1755.92	1538.82	1566.41	1659.04
ENSMUSG00000026687	Aldh9a1	aldehyde dehydrogenase 9, subfamily A1 [Source:MGI Symbol;Acc:MGI:1861622]	1234.55	898.929	1103.68	937.124	933.611	829.563	822.882	842.92	1049.6	685.398	656.761	776.987	938.272	970.909	976.721	830.416	1060.66	1136.05
ENSMUSG00000026688	Mgst3	microsomal glutathione S-transferase 3 [Source:MGI Symbol;Acc:MGI:1913697]	333.895	422.287	354.978	367.04	433.355	354.682	265.477	250.01	247.078	355.011	296.02	238.819	292.537	453.314	332.52	338.598	280.762	218.881
ENSMUSG00000040485	Lrrc52	leucine rich repeat containing 52 [Source:MGI Symbol;Acc:MGI:1924118]	0.962234	0	2.09426	0	0.998515	2.95569	0.979621	0.988183	0.97275	0	0	1.10055	0.978386	4.17416	0.906049	0.945804	0.945326	0
ENSMUSG00000015843	Rxrg	retinoid X receptor gamma [Source:MGI Symbol;Acc:MGI:98216]	0	0	0	0	0	0	0.979621	0.988183	0	0	0	0	0	0.834832	0.906049	0	0	0
ENSMUSG00000026686	Lmx1a	LIM homeobox transcription factor 1 alpha [Source:MGI Symbol;Acc:MGI:1888519]	0	0	0	0.976171	0	0	0	0	0.97275	0	3.18301	0	2.93516	0.834832	8.15445	0.945804	3.78131	4.8425
ENSMUSG00000026110	Mgat4a	mannoside acetylglucosaminyltransferase 4, isoenzyme A [Source:MGI Symbol;Acc:MGI:2662992]	1342.32	586.394	939.277	752.628	1215.19	1108.38	1403.8	1471.4	1494.14	390.923	954.902	946.472	2830.47	1208.84	3293.49	767.047	2130.77	2815.43
ENSMUSG00000026090	Cracdl	capping protein inhibiting regulator of actin like [Source:MGI Symbol;Acc:MGI:1919347]	59.6585	31.358	42.9324	48.8086	65.902	46.3058	40.1645	32.61	18.4822	6.15627	15.915	20.9104	100.774	36.7326	96.0412	28.3741	61.4462	92.0075
ENSMUSG00000052534	Pbx1	pre B cell leukemia homeobox 1 [Source:MGI Symbol;Acc:MGI:97495]	12309.9	15519.1	12676.6	14125.2	11592.8	12341	12808.5	12129.9	9097.16	16556.3	16171.8	15970.1	11180	12515	11438	16650.9	13746.9	11759.5
ENSMUSG00000015222	Map2	microtubule-associated protein 2 [Source:MGI Symbol;Acc:MGI:97175]	24.0559	19.8601	24.084	36.1183	28.9569	39.4091	12.7351	11.8582	13.6185	19.4948	15.915	13.2066	25.438	75.1349	48.0206	38.778	34.9771	22.2755
ENSMUSG00000026683	Nuf2	NUF2, NDC80 kinetochore complex component [Source:MGI Symbol;Acc:MGI:1914227]	7.69787	9.40739	9.42419	6.8332	8.98663	13.7932	47.0218	74.1137	57.3922	126.203	80.6362	68.234	33.2651	65.1169	42.5843	47.2902	62.3915	26.1495
ENSMUSG00000026678	Rgs5	regulator of G-protein signaling 5 [Source:MGI Symbol;Acc:MGI:1098434]	1324.03	519.497	913.099	1133.33	2489.3	2068.98	1337.18	1407.17	6422.1	1069.14	980.366	2676.53	2303.12	4988.12	3568.93	1153.88	1453.91	1396.58
ENSMUSG00000038530	Rgs4	regulator of G-protein signaling 4 [Source:MGI Symbol;Acc:MGI:108409]	347.367	97.2097	496.34	247.947	259.614	713.306	144.004	259.892	1081.7	102.604	118.832	362.081	230.899	161.957	196.613	76.6101	110.603	373.841
ENSMUSG00000070532	Ccdc190	coiled-coil domain containing 190 [Source:MGI Symbol;Acc:MGI:1925715]	2.8867	1.04527	3.1414	0.976171	0.998515	0.985229	0	0	0	0	0	0	0.978386	0	0	0	0	0.9685
ENSMUSG00000026675	Hsd17b7	hydroxysteroid (17-beta) dehydrogenase 7 [Source:MGI Symbol;Acc:MGI:1330808]	140.486	157.835	165.447	123.974	127.81	146.799	211.598	226.294	181.904	227.782	199.469	205.803	204.483	176.15	210.203	232.668	254.293	226.629
ENSMUSG00000034066	Farp2	FERM, RhoGEF and pleckstrin domain protein 2 [Source:MGI Symbol;Acc:MGI:2385126]	112.581	120.206	106.807	111.284	93.8604	136.947	126.371	124.511	200.386	112.865	128.381	147.474	152.628	139.417	173.961	124.846	137.072	154.96
ENSMUSG00000060771	Tsga10	testis specific 10 [Source:MGI Symbol;Acc:MGI:2685063]	159.731	113.934	182.201	164.973	122.817	188.179	203.761	145.263	186.768	153.907	186.736	168.384	139.909	136.078	176.68	146.6	155.034	169.488
ENSMUSG00000026674	Ddr2	discoidin domain receptor family, member 2 [Source:MGI Symbol;Acc:MGI:1345277]	312.726	86.7571	415.711	164.973	142.788	392.121	352.664	387.368	1050.57	304.735	197.346	489.744	288.624	138.582	206.579	92.6888	220.261	478.439
ENSMUSG00000037216	Lipt1	lipoyltransferase 1 [Source:MGI Symbol;Acc:MGI:3645211]	25.0181	15.679	20.9426	22.4519	21.9673	22.6603	16.6536	18.7755	29.1825	15.3907	12.732	12.106	31.3083	20.036	37.148	17.0245	19.8519	31.9605
ENSMUSG00000026277	Stk25	serine/threonine kinase 25 (yeast) [Source:MGI Symbol;Acc:MGI:1891699]	2887.66	2962.28	3011.55	2956.82	2881.71	2687.7	2800.74	2623.63	2443.55	3070.95	2706.62	2631.41	2345.19	2797.52	2328.55	3135.34	2423.82	2324.4
ENSMUSG00000026088	Mitd1	MIT, microtubule interacting and transport, domain containing 1 [Source:MGI Symbol;Acc:MGI:1916278]	296.368	312.534	324.611	293.828	274.592	322.17	234.129	250.01	297.661	229.834	283.288	261.931	249.488	244.606	221.076	295.091	269.418	268.275
ENSMUSG00000026278	Bok	BCL2-related ovarian killer [Source:MGI Symbol;Acc:MGI:1858494]	73.1298	35.539	91.1005	46.8562	56.9153	62.0694	134.208	119.57	165.367	61.5627	43.5011	82.5412	62.6167	65.9517	60.7053	33.1031	90.7513	126.874
ENSMUSG00000055567	Unc80	unc-80, NALCN activator [Source:MGI Symbol;Acc:MGI:2652882]	0	0	0	0	0	0	0	0	0.97275	0	1.061	1.10055	0	0	0	0	0	0
ENSMUSG00000026087	Mrpl30	mitochondrial ribosomal protein L30 [Source:MGI Symbol;Acc:MGI:1333820]	431.081	376.296	384.297	426.587	435.352	402.959	304.662	333.018	403.691	306.787	362.863	408.304	417.771	430.773	353.359	331.977	372.459	404.833
ENSMUSG00000026279	Thap4	THAP domain containing 4 [Source:MGI Symbol;Acc:MGI:1914276]	404.138	358.526	456.549	410.968	444.339	385.224	343.847	342.899	420.228	423.756	393.632	378.589	405.052	490.881	418.595	478.577	429.178	400.959
ENSMUSG00000061584	Lyg2	lysozyme G-like 2 [Source:MGI Symbol;Acc:MGI:2685622]	0.962234	0	0	0	0	0	0	0.988183	0.97275	0	0	0	0	0.834832	0	2.83741	0	0.9685
ENSMUSG00000026005	Rpe	ribulose-5-phosphate-3-epimerase [Source:MGI Symbol;Acc:MGI:1913896]	539.813	473.505	511	534.942	459.317	546.802	477.075	453.576	479.566	552.012	483.817	495.247	480.387	503.404	498.327	523.029	444.303	534.612
ENSMUSG00000026670	Uap1	UDP-N-acetylglucosamine pyrophosphorylase 1 [Source:MGI Symbol;Acc:MGI:1334459]	1340.39	1553.27	1674.36	1303.19	1254.13	1446.32	693.572	696.669	815.164	677.189	723.604	827.613	1448.99	1058.57	1070.95	1152.93	1072.95	1107.96
ENSMUSG00000026280	Atg4b	autophagy related 4B, cysteine peptidase [Source:MGI Symbol;Acc:MGI:1913865]	1067.12	1113.21	1098.44	1076.72	1151.29	1058.14	1159.87	1144.32	1028.2	1104.02	1028.11	951.975	978.386	1157.91	1080.01	1115.1	1020.01	1037.26
ENSMUSG00000026281	Dtymk	deoxythymidylate kinase [Source:MGI Symbol;Acc:MGI:108396]	284.821	211.144	245.029	290.899	270.597	238.425	235.109	246.058	253.888	291.397	306.63	233.316	256.337	306.383	315.305	323.465	258.074	335.101
ENSMUSG00000058407	Txndc9	thioredoxin domain containing 9 [Source:MGI Symbol;Acc:MGI:2138153]	894.878	897.883	912.052	896.125	840.749	859.119	873.822	962.49	908.548	864.956	898.669	863.931	888.374	882.417	788.263	812.445	899.005	882.304
ENSMUSG00000026667	Uhmk1	U2AF homology motif (UHM) kinase 1 [Source:MGI Symbol;Acc:MGI:1341908]	3331.25	3146.25	3036.68	3101.3	3142.33	3169.48	3207.28	3268.91	3278.17	2630.78	3037.65	3126.66	3879.3	2913.56	3952.19	3266.81	3837.08	3813.95
ENSMUSG00000073494	Sh2d1b2	SH2 domain containing 1B2 [Source:MGI Symbol;Acc:MGI:3622649]	0	0	0	0	0	0	0	0	0	0	1.061	2.2011	0	0	0	0	0	0
ENSMUSG00000026004	Kansl1l	KAT8 regulatory NSL complex subunit 1-like [Source:MGI Symbol;Acc:MGI:1915941]	786.145	1076.62	1153.94	832.674	881.689	1167.5	451.605	446.659	617.696	411.444	427.584	465.532	1042.96	807.282	934.137	767.993	703.323	755.43
ENSMUSG00000026283	Ing5	inhibitor of growth family, member 5 [Source:MGI Symbol;Acc:MGI:1922816]	702.431	814.262	885.873	728.224	667.008	757.641	528.016	639.354	746.099	511.996	598.406	648.223	771.946	633.637	702.188	683.816	767.605	776.737
ENSMUSG00000102418	Sh2d1b1	SH2 domain containing 1B1 [Source:MGI Symbol;Acc:MGI:1349420]	0.962234	5.22633	3.1414	5.85703	1.99703	1.97046	4.89811	2.96455	4.86375	4.10418	14.854	25.3126	4.89193	9.18315	3.6242	1.89161	12.2892	0
ENSMUSG00000102752	Gm7694	predicted gene 7694 [Source:MGI Symbol;Acc:MGI:3649135]	768.825	609.39	641.892	744.819	814.788	955.672	402.624	492.115	617.696	492.501	411.669	523.861	799.341	540.136	831.753	573.157	839.45	956.878
ENSMUSG00000026083	Eif5b	eukaryotic translation initiation factor 5B [Source:MGI Symbol;Acc:MGI:2441772]	1972.58	1790.54	1911.02	1965.03	1832.27	1942.87	1355.8	1447.69	2034.99	1519.57	1637.13	1648.62	1655.43	1399.18	1698.84	1660.83	1590.98	1785.91
ENSMUSG00000026003	Acadl	acyl-Coenzyme A dehydrogenase, long-chain [Source:MGI Symbol;Acc:MGI:87866]	1857.11	1530.27	1470.17	1550.16	1630.57	1353.7	1007.05	1118.62	1200.37	926.518	986.732	956.377	1412.79	1732.28	1583.77	1443.3	1501.18	1390.77
ENSMUSG00000073609	D2hgdh	D-2-hydroxyglutarate dehydrogenase [Source:MGI Symbol;Acc:MGI:2138209]	185.711	208.008	208.379	218.662	202.698	199.016	257.64	204.554	178.013	226.756	198.408	191.495	181.001	211.212	233.761	222.264	192.847	156.897
ENSMUSG00000094651	Gal3st2	galactose-3-O-sulfotransferase 2 [Source:MGI Symbol;Acc:MGI:2685834]	1.92447	2.09053	4.18853	1.95234	0	2.95569	0.979621	0	0.97275	1.02604	2.12201	1.10055	1.95677	0.834832	0.906049	0.945804	3.78131	0.9685
ENSMUSG00000061816	Myl1	myosin, light polypeptide 1 [Source:MGI Symbol;Acc:MGI:97269]	0	0	0	0	0	0.985229	0	0	0	0	0	0	0.978386	0	0	1.89161	0	0
ENSMUSG00000073608	Gal3st2c	galactose-3-O-sulfotransferase 2C [Source:MGI Symbol;Acc:MGI:3646771]	0	0	0	0	0	0	0	0	0	0	0	1.10055	0	0	0	0	0	0
ENSMUSG00000026082	Rev1	REV1, DNA directed polymerase [Source:MGI Symbol;Acc:MGI:1929074]	608.132	803.809	824.093	769.223	714.937	825.622	622.059	693.704	879.366	465.824	610.077	604.201	871.742	780.568	858.935	506.951	499.132	568.51
ENSMUSG00000034000	Neu4	sialidase 4 [Source:MGI Symbol;Acc:MGI:2661364]	0	0	0	0	0	0	0	0	0	0	0	0	0	0	0	0	0	0.9685
ENSMUSG00000038473	Nos1ap	nitric oxide synthase 1 (neuronal) adaptor protein [Source:MGI Symbol;Acc:MGI:1917979]	122.204	121.251	107.855	130.807	135.798	187.193	144.984	163.05	180.931	176.48	149.601	158.479	181.98	118.546	212.016	112.551	195.683	255.684
ENSMUSG00000026285	Pdcd1	programmed cell death 1 [Source:MGI Symbol;Acc:MGI:104879]	0.962234	1.04527	2.09426	0	0	0	4.89811	7.90546	3.891	6.15627	3.18301	24.2121	1.95677	3.33933	3.6242	0	7.56261	0.9685
ENSMUSG00000042800	Spata46	spermatogenesis associated 46 [Source:MGI Symbol;Acc:MGI:1924175]	2.8867	0	0	0	0	0	0	0	0	0	1.061	0	0.978386	0	0	0	0.945326	0
ENSMUSG00000038463	Olfml2b	olfactomedin-like 2B [Source:MGI Symbol;Acc:MGI:2443310]	3158.05	3076.22	2970.71	2950.97	2129.83	2527.11	1288.2	1225.35	1038.9	3896.92	2983.54	2433.31	1715.11	1880.88	1996.03	6110.84	3995.89	3189.27
ENSMUSG00000051185	Fam174a	family with sequence similarity 174, member A [Source:MGI Symbol;Acc:MGI:1914948]	797.692	704.509	781.16	903.934	877.694	773.405	684.755	740.149	819.055	652.564	569.758	702.15	854.131	753.018	822.693	710.299	753.425	853.249
ENSMUSG00000026663	Atf6	activating transcription factor 6 [Source:MGI Symbol;Acc:MGI:1926157]	1564.59	1582.53	1744.52	1404.71	1613.6	1438.43	2588.16	2466.5	2213.98	2662.59	2784.07	2730.46	1919.59	1713.07	1815.72	1750.68	2097.68	1906.98
ENSMUSG00000040710	St8sia4	ST8 alpha-N-acetyl-neuraminide alpha-2,8-sialyltransferase 4 [Source:MGI Symbol;Acc:MGI:106018]	707.242	870.706	662.834	768.247	712.94	608.871	642.631	694.693	328.789	606.392	557.026	487.543	603.664	995.954	697.658	1059.3	779.894	503.62
ENSMUSG00000026000	Lancl1	LanC (bacterial lantibiotic synthetase component C)-like 1 [Source:MGI Symbol;Acc:MGI:1336997]	599.472	410.789	557.074	505.657	559.168	564.536	530.955	556.347	588.514	370.402	475.329	431.415	628.124	530.118	692.222	524.921	657.947	683.761
ENSMUSG00000026659	Dusp12	dual specificity phosphatase 12 [Source:MGI Symbol;Acc:MGI:1890614]	276.161	287.448	240.84	303.589	242.639	311.332	289.968	241.117	266.533	333.464	301.325	260.83	206.439	284.678	257.318	314.007	249.566	246.968
ENSMUSG00000037138	Aff3	AF4/FMR2 family, member 3 [Source:MGI Symbol;Acc:MGI:106927]	157.806	64.8065	101.572	60.5226	103.846	109.36	40.1645	49.4091	52.5285	7.18231	26.5251	31.9159	158.499	84.318	170.337	71.8811	170.159	160.771
ENSMUSG00000096968	Gm26620	predicted gene, 26620 [Source:MGI Symbol;Acc:MGI:5477114]	4.81117	2.09053	3.1414	2.92851	1.99703	2.95569	4.89811	2.96455	4.86375	4.10418	2.12201	7.70384	5.87032	1.66966	4.53025	2.83741	2.83598	3.874
ENSMUSG00000040693	Slco4c1	solute carrier organic anion transporter family, member 4C1 [Source:MGI Symbol;Acc:MGI:2442784]	0	0	0	0	1.99703	0	0	0.988183	1.9455	0	0	2.2011	0	3.33933	0.906049	0.945804	0	0.9685
ENSMUSG00000070524	Fcrlb	Fc receptor-like B [Source:MGI Symbol;Acc:MGI:3576487]	5.7734	6.2716	4.18853	6.8332	0.998515	1.97046	0	0.988183	0	0	0	0	0.978386	1.66966	4.53025	9.45804	7.56261	0
ENSMUSG00000038421	Fcrla	Fc receptor-like A [Source:MGI Symbol;Acc:MGI:2138647]	29.8293	33.4485	23.0369	19.5234	31.9525	18.7193	10.7758	11.8582	5.8365	3.07813	10.61	12.106	17.6109	40.0719	28.9936	54.8566	35.9224	21.307
ENSMUSG00000044768	Macir	macrophage immunometabolism regulator [Source:MGI Symbol;Acc:MGI:1277184]	314.651	341.802	372.779	308.47	351.477	382.269	299.764	344.876	247.078	307.813	350.131	356.578	302.321	346.455	270.003	266.717	276.035	245.999
ENSMUSG00000026078	Pdcl3	phosducin-like 3 [Source:MGI Symbol;Acc:MGI:1916083]	1450.09	1299.27	1370.7	1482.8	1360.98	1361.59	605.406	659.118	777.227	715.153	632.358	699.949	1239.61	1096.97	1070.04	1126.45	1120.21	1231.93
ENSMUSG00000062209	Erbb4	erb-b2 receptor tyrosine kinase 4 [Source:MGI Symbol;Acc:MGI:104771]	53.8851	14.6337	33.5082	38.0707	45.9317	50.2467	35.2664	54.3501	53.5012	14.3646	26.5251	31.9159	169.261	99.345	231.043	71.8811	182.448	170.456
ENSMUSG00000026656	Fcgr2b	Fc receptor, IgG, low affinity IIb [Source:MGI Symbol;Acc:MGI:95499]	25.0181	14.6337	18.8484	19.5234	26.9599	26.6012	12.7351	13.8346	15.564	14.3646	29.7081	49.5247	21.5245	45.9158	17.2149	24.5909	72.7901	24.2125
ENSMUSG00000059089	Fcgr4	Fc receptor, IgG, low affinity IV [Source:MGI Symbol;Acc:MGI:2179523]	4.81117	13.5885	13.6127	13.6664	9.98515	10.8375	82.2882	93.8774	113.812	153.907	331.033	441.32	12.719	36.7326	6.34235	6.62063	39.7037	9.685
ENSMUSG00000026077	Npas2	neuronal PAS domain protein 2 [Source:MGI Symbol;Acc:MGI:109232]	15.3957	2.09053	4.18853	0.976171	1.99703	0.985229	5.87773	1.97637	0	36.9376	2.12201	2.2011	0.978386	0.834832	0.906049	41.6154	51.993	30.992
ENSMUSG00000059498	Fcgr3	Fc receptor, IgG, low affinity III [Source:MGI Symbol;Acc:MGI:95500]	5.7734	18.8148	21.9898	3.90468	6.9896	8.86706	67.5939	74.1137	108.948	95.4221	213.262	349.975	8.80547	25.045	3.6242	12.2954	32.1411	12.5905
ENSMUSG00000025997	Ikzf2	IKAROS family zinc finger 2 [Source:MGI Symbol;Acc:MGI:1342541]	96.2234	40.7654	91.1005	56.6179	74.8886	98.5229	63.6754	52.3737	75.8745	20.5209	59.4162	44.022	159.477	83.4832	212.016	69.0437	178.667	218.881
ENSMUSG00000073702	Rpl31	ribosomal protein L31 [Source:MGI Symbol;Acc:MGI:2149632]	3765.22	3876.89	3454.49	4184.85	3937.14	3423.67	2515.67	2732.33	3319.02	3226.91	3765.5	3203.7	3224.76	3208.26	2691.87	3333.96	2904.04	3228.01
ENSMUSG00000040648	Ppip5k2	diphosphoinositol pentakisphosphate kinase 2 [Source:MGI Symbol;Acc:MGI:2142810]	683.186	596.847	585.347	579.846	571.15	614.783	858.148	852.802	752.908	620.757	826.521	730.764	807.168	618.61	802.76	829.47	1034.19	1044.04
ENSMUSG00000026649	Cfap126	cilia and flagella associated protein 126 [Source:MGI Symbol;Acc:MGI:1922722]	7.69787	8.36213	14.6598	14.6426	19.9703	7.88183	6.85735	14.8227	10.7002	12.3125	4.24401	3.30165	19.5677	11.6876	18.121	12.2954	13.2346	29.055
ENSMUSG00000058076	Sdhc	succinate dehydrogenase complex, subunit C, integral membrane protein [Source:MGI Symbol;Acc:MGI:1913302]	1646.38	1325.4	1403.16	1613.61	1489.78	1345.82	1281.34	1319.22	1305.43	1171.74	1241.37	1237.02	1493.02	1555.29	1526.69	1325.07	1511.58	1722.96
ENSMUSG00000026333	Gin1	gypsy retrotransposon integrase 1 [Source:MGI Symbol;Acc:MGI:2182036]	122.204	112.889	86.9119	114.212	112.832	98.5229	101.881	97.8301	83.6565	70.7971	83.8192	68.234	104.687	112.702	125.035	125.792	93.5873	113.315
ENSMUSG00000003134	Tbc1d8	TBC1 domain family, member 8 [Source:MGI Symbol;Acc:MGI:1927225]	177.051	254	201.049	207.924	227.661	187.193	423.196	367.604	314.198	434.017	450.926	453.426	193.72	276.329	187.552	205.239	184.339	129.779
ENSMUSG00000026196	Bard1	BRCA1 associated RING domain 1 [Source:MGI Symbol;Acc:MGI:1328361]	40.4138	37.6296	40.8381	25.3804	46.9302	45.3205	71.5123	76.0901	76.8472	69.771	67.9042	52.8263	45.0058	50.0899	56.1751	51.0734	63.3369	29.055
ENSMUSG00000003135	Cnot11	CCR4-NOT transcription complex, subunit 11 [Source:MGI Symbol;Acc:MGI:106580]	548.473	573.851	556.027	627.678	596.113	520.201	568.18	612.673	575.868	595.106	549.599	542.571	500.934	662.022	589.838	642.201	622.97	520.085
ENSMUSG00000056569	Mpz	myelin protein zero [Source:MGI Symbol;Acc:MGI:103177]	0	0	0	0	0.998515	0	0	0	1.9455	1.02604	1.061	0	0.978386	0.834832	0.906049	0.945804	0.945326	1.937
ENSMUSG00000038370	Pcp4l1	Purkinje cell protein 4-like 1 [Source:MGI Symbol;Acc:MGI:1913675]	3334.14	2371.71	3296.37	3046.63	2630.09	3435.49	2651.83	2523.82	2797.63	3501.89	2995.21	3205.9	2656.32	1838.3	2389.25	3542.03	2749.01	3118.57
ENSMUSG00000026335	Pam	peptidylglycine alpha-amidating monooxygenase [Source:MGI Symbol;Acc:MGI:97475]	2937.7	2741.73	2640.87	2517.55	2912.67	2511.35	4196.7	3953.72	3200.35	3539.85	3822.79	3573.48	3206.17	3374.39	3851.62	3218.57	3242.47	3128.26
ENSMUSG00000026192	Atic	5-aminoimidazole-4-carboxamide ribonucleotide formyltransferase/IMP cyclohydrolase [Source:MGI Symbol;Acc:MGI:1351352]	462.835	494.411	461.785	487.109	465.308	453.205	486.872	483.221	415.364	470.954	618.565	496.348	575.291	566.851	619.738	577.886	602.173	631.462
ENSMUSG00000005677	Nr1i3	nuclear receptor subfamily 1, group I, member 3 [Source:MGI Symbol;Acc:MGI:1346307]	49.0739	40.7654	38.7439	37.0945	61.9079	14.7784	14.6943	15.8109	14.5912	27.7032	16.976	30.8154	32.2867	25.8798	23.5573	33.1031	17.9612	24.2125
ENSMUSG00000005674	Tomm40l	translocase of outer mitochondrial membrane 40-like [Source:MGI Symbol;Acc:MGI:3589112]	882.369	922.97	823.046	845.364	922.628	783.257	709.246	649.236	589.486	931.648	760.739	750.574	638.886	814.796	621.55	853.115	742.081	663.423
ENSMUSG00000005681	Apoa2	apolipoprotein A-II [Source:MGI Symbol;Acc:MGI:88050]	5.7734	2.09053	2.09426	4.88086	3.99406	1.97046	0.979621	1.97637	1.9455	3.07813	0	2.2011	1.95677	4.17416	5.4363	0	1.89065	3.874
ENSMUSG00000058715	Fcer1g	Fc receptor, IgE, high affinity I, gamma polypeptide [Source:MGI Symbol;Acc:MGI:95496]	58.6963	51.218	72.2521	73.2128	58.9124	58.1285	117.555	155.145	200.386	255.485	569.758	676.838	42.0706	116.876	34.4299	60.5314	206.081	45.5195
ENSMUSG00000050840	Cdh20	cadherin 20 [Source:MGI Symbol;Acc:MGI:1346069]	0.962234	0	0	0	0	0	0	0	0	0	0	1.10055	0	0.834832	0	0	0	0
ENSMUSG00000013593	Ndufs2	NADH:ubiquinone oxidoreductase core subunit S2 [Source:MGI Symbol;Acc:MGI:2385112]	2721.2	2389.48	2765.47	2535.12	2775.87	2452.23	2472.56	2711.57	3070	2715.94	2593.09	2782.19	2486.08	2672.3	2317.67	2590.56	2561.83	2861.92
ENSMUSG00000047496	Rnf152	ring finger protein 152 [Source:MGI Symbol;Acc:MGI:2443787]	178.976	205.917	207.332	219.639	201.7	201.972	180.25	213.448	243.187	148.776	166.577	206.903	244.596	184.498	223.794	273.337	222.152	167.551
ENSMUSG00000006403	Adamts4	a disintegrin-like and metallopeptidase (reprolysin type) with thrombospondin type 1 motif, 4 [Source:MGI Symbol;Acc:MGI:1339949]	230.936	279.086	786.396	198.163	183.727	366.505	178.291	226.294	675.088	353.985	558.087	1169.88	505.826	94.336	130.471	101.201	260.91	514.274
ENSMUSG00000056536	Pign	phosphatidylinositol glycan anchor biosynthesis, class N [Source:MGI Symbol;Acc:MGI:1351629]	283.859	278.041	303.668	272.352	222.669	270.938	455.524	388.356	388.127	390.923	467.902	454.527	344.392	312.227	382.353	343.327	358.279	359.314
ENSMUSG00000026404	Ddx59	DEAD box helicase 59 [Source:MGI Symbol;Acc:MGI:1915247]	140.486	126.477	108.902	135.688	123.816	120.198	117.555	115.617	150.776	146.724	130.503	111.155	133.06	151.939	127.753	151.329	125.728	126.874
ENSMUSG00000041498	Kif14	kinesin family member 14 [Source:MGI Symbol;Acc:MGI:1098226]	6.73564	3.1358	4.18853	1.95234	5.99109	7.88183	17.6332	33.5982	24.3187	41.0418	39.2571	30.8154	15.6542	28.3843	17.2149	23.6451	29.3051	13.559
ENSMUSG00000041483	Zfp281	zinc finger protein 281 [Source:MGI Symbol;Acc:MGI:3029290]	605.245	735.867	804.197	689.177	541.195	701.483	584.834	629.472	691.625	611.523	680.103	701.05	635.951	470.01	536.381	612.881	702.378	595.628
ENSMUSG00000026398	Nr5a2	nuclear receptor subfamily 5, group A, member 2 [Source:MGI Symbol;Acc:MGI:1346834]	16.358	2.09053	9.42419	6.8332	17.9733	12.808	3.91848	7.90546	6.80925	9.2344	7.42702	5.50274	7.82709	8.34832	9.96654	1.89161	7.56261	1.937
ENSMUSG00000026319	Relch	RAB11 binding and LisH domain, coiled-coil and HEAT repeat containing [Source:MGI Symbol;Acc:MGI:1922832]	1094.06	1092.3	972.785	1055.24	963.567	1088.68	1082.48	1139.37	1092.4	1083.5	1205.3	1227.11	1117.32	928.333	1073.67	1044.17	1095.63	1066.32
ENSMUSG00000026321	Tnfrsf11a	tumor necrosis factor receptor superfamily, member 11a, NFKB activator [Source:MGI Symbol;Acc:MGI:1314891]	164.542	154.699	116.232	165.949	126.811	96.5524	151.841	127.476	84.6292	153.907	151.723	145.272	77.2925	95.1708	106.914	147.545	107.767	90.0705
ENSMUSG00000051951	Xkr4	X-linked Kx blood group related 4 [Source:MGI Symbol;Acc:MGI:3528744]	1.92447	2.09053	0	0.976171	3.99406	0.985229	19.5924	27.6691	28.2097	4.10418	11.671	12.106	46.9625	30.0539	48.9267	3.78321	22.6878	29.055
ENSMUSG00000025900	Rp1	retinitis pigmentosa 1 (human) [Source:MGI Symbol;Acc:MGI:1341105]	5.7734	4.18106	7.32992	3.90468	9.98515	4.92614	4.89811	4.94091	6.80925	3.07813	4.24401	2.2011	8.80547	11.6876	11.7786	5.67482	8.50794	4.8425
ENSMUSG00000025902	Sox17	SRY (sex determining region Y)-box 17 [Source:MGI Symbol;Acc:MGI:107543]	4301.19	5609.94	3962.35	4580.2	5414.95	4367.52	6181.41	5042.7	3214.94	5415.46	4759.66	4528.76	3374.45	5731.12	4162.39	6309.46	4037.49	2910.34
ENSMUSG00000038866	Zcchc2	zinc finger, CCHC domain containing 2 [Source:MGI Symbol;Acc:MGI:2444114]	898.727	1011.82	1126.71	849.269	795.816	1096.56	948.273	837.979	917.303	922.414	1018.56	1162.18	988.17	641.986	813.632	858.79	883.88	889.083
ENSMUSG00000044340	Phlpp1	PH domain and leucine rich repeat protein phosphatase 1 [Source:MGI Symbol;Acc:MGI:2138327]	2423.87	3398.16	3372.81	2665.92	2564.19	2406.91	2789.96	2258.99	1990.25	2661.56	2748	2920.86	2691.54	2351.72	2313.14	2959.42	2315.1	2042.57
ENSMUSG00000057329	Bcl2	B cell leukemia/lymphoma 2 [Source:MGI Symbol;Acc:MGI:88138]	545.587	567.579	552.886	569.108	518.229	582.27	673	719.397	585.595	617.679	592.039	636.117	674.108	534.292	674.101	762.318	715.612	746.714
ENSMUSG00000033845	Mrpl15	mitochondrial ribosomal protein L15 [Source:MGI Symbol;Acc:MGI:1351639]	339.669	342.847	258.642	362.159	392.416	313.303	352.664	345.864	264.588	419.652	304.508	256.428	286.667	389.866	306.245	343.327	303.45	338.007
ENSMUSG00000009905	Kdsr	3-ketodihydrosphingosine reductase [Source:MGI Symbol;Acc:MGI:1918000]	494.588	530.995	542.414	545.68	537.201	501.481	595.61	600.815	558.358	521.231	511.403	527.163	535.177	495.055	573.529	425.612	426.342	509.431
ENSMUSG00000009907	Vps4b	vacuolar protein sorting 4B [Source:MGI Symbol;Acc:MGI:1100499]	1670.44	1677.65	1675.41	1681.94	1625.58	1589.17	1862.26	1923.99	1816.12	1689.9	1893.89	1747.67	1713.15	1649.63	1699.75	1756.36	1705.37	1578.66
ENSMUSG00000026395	Ptprc	protein tyrosine phosphatase, receptor type, C [Source:MGI Symbol;Acc:MGI:97810]	181.862	188.148	161.258	94.6886	144.785	154.681	361.48	568.205	472.756	515.074	1260.47	1614.51	139.909	339.777	126.847	203.348	432.014	185.952
ENSMUSG00000026394	Atp6v1g3	ATPase, H+ transporting, lysosomal V1 subunit G3 [Source:MGI Symbol;Acc:MGI:2450548]	1.92447	0	7.32992	1.95234	7.98812	3.94091	1.95924	2.96455	4.86375	0	1.061	1.10055	1.95677	13.3573	2.71815	2.83741	2.83598	0.9685
ENSMUSG00000025903	Lypla1	lysophospholipase 1 [Source:MGI Symbol;Acc:MGI:1344588]	754.392	672.106	766.5	686.248	776.844	687.69	763.125	805.369	763.609	678.215	727.848	877.137	650.627	733.817	701.282	730.16	636.205	605.313
ENSMUSG00000026393	Nek7	NIMA (never in mitosis gene a)-related expressed kinase 7 [Source:MGI Symbol;Acc:MGI:1890645]	3491.95	4197.79	4137.22	3727.02	3361	3644.36	4174.17	3829.21	4502.86	3797.39	4128.36	4660.82	3444.9	2785	3195.64	3338.69	3111.07	3146.66
ENSMUSG00000079588	Tmem182	transmembrane protein 182 [Source:MGI Symbol;Acc:MGI:1923725]	437.817	74.2139	461.785	256.733	176.737	497.541	146.943	205.542	611.86	75.9273	44.5621	173.887	323.846	133.573	180.304	72.8269	142.744	491.03
ENSMUSG00000033813	Tcea1	transcription elongation factor A (SII) 1 [Source:MGI Symbol;Acc:MGI:1196624]	688.96	702.419	736.134	772.151	623.073	709.365	688.674	763.865	725.671	771.585	758.617	683.441	715.2	611.097	659.604	708.407	680.635	791.265
ENSMUSG00000067001	Serpinb7	serine (or cysteine) peptidase inhibitor, clade B, member 7 [Source:MGI Symbol;Acc:MGI:2151053]	0	0	0	0	0	0	0	0.988183	0.97275	0	0	0	0	0	0	0	0	0
ENSMUSG00000026193	Fn1	fibronectin 1 [Source:MGI Symbol;Acc:MGI:95566]	436.854	520.542	684.824	425.611	537.201	553.699	3377.73	2859.8	1689.67	3567.56	3637.12	3735.26	439.295	858.207	675.007	372.647	436.741	292.487
ENSMUSG00000002459	Rgs20	regulator of G-protein signaling 20 [Source:MGI Symbol;Acc:MGI:1929866]	0.962234	0	0	0.976171	0	0	0	0	0	0	2.12201	0	0	0	0	0.945804	0	0
ENSMUSG00000045515	Pou3f3	POU domain, class 3, transcription factor 3 [Source:MGI Symbol;Acc:MGI:102564]	30.7915	6.2716	62.8279	34.166	40.9391	45.3205	8.81659	10.87	22.3732	14.3646	9.54902	17.6088	28.3732	132.738	70.6719	48.236	36.8677	20.3385
ENSMUSG00000019230	Lhx9	LIM homeobox protein 9 [Source:MGI Symbol;Acc:MGI:1316721]	0.962234	0	2.09426	0	3.99406	0	0	1.97637	1.9455	1.02604	1.061	0	0	0	0	0	0	1.937
ENSMUSG00000039395	Mreg	melanoregulin [Source:MGI Symbol;Acc:MGI:2151839]	24.0559	28.2222	40.8381	20.4996	19.9703	25.6159	8.81659	10.87	8.75475	23.599	23.3421	25.3126	30.33	25.045	14.4968	11.3496	9.45326	16.4645
ENSMUSG00000079283	2310009B15Rik	RIKEN cDNA 2310009B15 gene [Source:MGI Symbol;Acc:MGI:1916799]	60.6207	70.0328	54.4508	49.7847	64.9035	53.2024	48.9811	43.48	47.6647	46.172	43.5011	34.117	45.0058	50.0899	54.363	60.5314	40.649	40.677
ENSMUSG00000026315	Serpinb8	serine (or cysteine) peptidase inhibitor, clade B, member 8 [Source:MGI Symbol;Acc:MGI:894657]	24.0559	36.5843	52.3566	35.1422	53.9198	50.2467	60.7365	66.2083	57.3922	85.1617	82.7582	126.563	43.049	71.7955	40.7722	42.5612	53.8836	30.0235
ENSMUSG00000060679	Mrps9	mitochondrial ribosomal protein S9 [Source:MGI Symbol;Acc:MGI:1916777]	448.401	439.012	420.947	532.013	439.346	412.811	382.052	391.32	363.808	399.131	393.632	385.192	367.873	397.38	345.205	434.124	397.037	394.18
ENSMUSG00000026189	Pecr	peroxisomal trans-2-enoyl-CoA reductase [Source:MGI Symbol;Acc:MGI:2148199]	48.1117	48.0822	107.855	59.5464	62.9064	65.0251	40.1645	48.421	31.128	34.8855	43.5011	28.6143	51.8545	45.9158	67.0477	66.2063	78.4621	50.362
ENSMUSG00000041907	Gpr45	G protein-coupled receptor 45 [Source:MGI Symbol;Acc:MGI:2135882]	7.69787	8.36213	8.37705	2.92851	1.99703	8.86706	6.85735	7.90546	3.891	15.3907	8.48802	12.106	5.87032	6.67865	7.2484	3.78321	6.61728	6.7795
ENSMUSG00000026188	Tmem169	transmembrane protein 169 [Source:MGI Symbol;Acc:MGI:2442781]	0	1.04527	1.04713	1.95234	0	0.985229	0.979621	0	0.97275	0	0	0	1.95677	0.834832	2.71815	0	0	0.9685
ENSMUSG00000026187	Xrcc5	X-ray repair complementing defective repair in Chinese hamster cells 5 [Source:MGI Symbol;Acc:MGI:104517]	162.618	129.613	132.986	162.044	143.786	155.666	171.434	133.405	141.049	102.604	144.296	128.764	235.791	170.306	270.909	191.052	241.058	291.519
ENSMUSG00000039372	Marchf4	membrane associated ring-CH-type finger 4 [Source:MGI Symbol;Acc:MGI:2683550]	0	0	0	0	0	0	0	0	0	1.02604	0	0	0	0	0	0	0.945326	0
ENSMUSG00000033793	Atp6v1h	ATPase, H+ transporting, lysosomal V1 subunit H [Source:MGI Symbol;Acc:MGI:1914864]	1367.33	1373.48	1350.8	1355.9	1378.95	1237.45	1278.41	1298.47	1220.8	1227.15	1420.68	1267.83	1373.65	1340.74	1400.75	1328.85	1338.58	1307.48
ENSMUSG00000070939	Tgfbrap1	transforming growth factor, beta receptor associated protein 1 [Source:MGI Symbol;Acc:MGI:2447427]	1456.82	1651.52	1590.59	1454.5	1613.6	1526.12	1837.77	1695.72	1739.28	1663.22	1676.38	1650.82	1691.63	1582.84	1664.41	1575.71	1512.52	1501.18
ENSMUSG00000010290	AI597479	expressed sequence AI597479 [Source:MGI Symbol;Acc:MGI:2138299]	586.963	453.645	516.236	516.395	579.139	593.108	599.528	574.134	763.609	360.142	437.133	480.94	607.578	458.323	668.664	484.251	567.196	644.053
ENSMUSG00000038179	Slamf7	SLAM family member 7 [Source:MGI Symbol;Acc:MGI:1922595]	9.62234	18.8148	9.42419	9.76171	4.99257	14.7784	8.81659	11.8582	49.6102	21.5469	59.4162	85.8428	15.6542	45.0809	11.7786	17.0245	98.3139	10.6535
ENSMUSG00000033774	Npbwr1	neuropeptides B/W receptor 1 [Source:MGI Symbol;Acc:MGI:891989]	2.8867	1.04527	6.28279	2.92851	3.99406	2.95569	28.409	23.7164	36.9645	2.05209	18.037	13.2066	9.78386	5.00899	13.5907	5.67482	6.61728	5.811
ENSMUSG00000008136	Fhl2	four and a half LIM domains 2 [Source:MGI Symbol;Acc:MGI:1338762]	1414.48	317.761	1973.84	930.291	493.266	1967.5	805.248	994.112	2870.59	586.897	213.262	973.986	976.429	421.59	501.045	333.869	621.079	1789.79
ENSMUSG00000015355	Cd48	CD48 antigen [Source:MGI Symbol;Acc:MGI:88339]	9.62234	6.2716	8.37705	9.76171	7.98812	10.8375	24.4905	30.6337	34.0462	38.9897	91.2462	112.256	6.8487	32.5584	3.6242	10.4038	40.649	2.9055
ENSMUSG00000056268	Dennd1b	DENN domain containing 1B [Source:MGI Symbol;Acc:MGI:2447812]	208.805	260.271	269.113	208.901	216.678	262.071	219.435	233.211	221.787	167.245	242.97	235.517	246.553	187.837	238.291	219.426	222.152	223.724
ENSMUSG00000066877	Nck2	non-catalytic region of tyrosine kinase adaptor protein 2 [Source:MGI Symbol;Acc:MGI:1306821]	894.878	510.09	714.144	647.201	750.883	881.78	744.512	876.518	929.949	568.429	715.116	758.278	828.693	434.113	914.204	529.65	847.012	1115.71
ENSMUSG00000026051	Ecrg4	ECRG4 augurin precursor [Source:MGI Symbol;Acc:MGI:1926146]	1.92447	0	1.04713	0.976171	0	3.94091	6.85735	8.89365	7.782	4.10418	5.30501	29.7148	0	0.834832	3.6242	0.945804	0.945326	0
ENSMUSG00000015316	Slamf1	signaling lymphocytic activation molecule family member 1 [Source:MGI Symbol;Acc:MGI:1351314]	32.716	34.4938	42.9324	25.3804	10.9837	33.4978	11.7555	4.94091	4.86375	4.10418	10.61	8.80439	32.2867	7.51349	13.5907	21.7535	22.6878	26.1495
ENSMUSG00000039354	Smarcal1	SWI/SNF related matrix associated, actin dependent regulator of chromatin, subfamily a-like 1 [Source:MGI Symbol;Acc:MGI:1859183]	760.165	836.213	651.316	796.556	782.836	685.719	895.374	763.865	807.382	1023.99	870.022	807.803	660.41	833.162	769.236	907.026	774.222	642.116
ENSMUSG00000025907	Rb1cc1	RB1-inducible coiled-coil 1 [Source:MGI Symbol;Acc:MGI:1341850]	1547.27	1569.99	1682.74	1489.64	1452.84	1883.76	1801.52	2189.81	2375.46	1675.53	1889.65	1796.1	2317.8	1508.54	2205.32	1486.8	1870.8	2185.91
ENSMUSG00000033964	Zbtb41	zinc finger and BTB domain containing 41 [Source:MGI Symbol;Acc:MGI:2444487]	704.355	638.657	722.521	610.107	623.073	713.306	769.982	824.145	917.303	664.877	680.103	815.507	807.168	621.115	781.921	690.437	812.981	794.17
ENSMUSG00000087247	Alkal1	ALK and LTK ligand 1 [Source:MGI Symbol;Acc:MGI:3645495]	0	0	0	0	0	0	0	0	0	1.02604	0	0	0	0.834832	0	0	0	0
ENSMUSG00000046330	Rpl37a	ribosomal protein L37a [Source:MGI Symbol;Acc:MGI:98068]	4713.02	5060.13	4314.18	6115.71	5095.42	4521.21	3050.54	3311.4	4008.7	3798.42	4195.2	4361.48	3549.58	3919.54	3115	3815.37	3350.24	3942.76
ENSMUSG00000039323	Igfbp2	insulin-like growth factor binding protein 2 [Source:MGI Symbol;Acc:MGI:96437]	15.3957	1.04527	2.09426	5.85703	23.9644	2.95569	6.85735	0.988183	1.9455	0	4.24401	3.30165	1.95677	18.3663	4.53025	5.67482	0	5.811
ENSMUSG00000026185	Igfbp5	insulin-like growth factor binding protein 5 [Source:MGI Symbol;Acc:MGI:96440]	175007	166702	161189	165630	139908	146823	82461.6	66441.5	92136.9	83116.8	84085.5	99488.5	123725	117351	121414	200196	139563	135976
ENSMUSG00000033952	Aspm	abnormal spindle microtubule assembly [Source:MGI Symbol;Acc:MGI:1334448]	19.2447	33.4485	42.9324	27.3328	41.9376	43.3501	116.575	151.192	124.512	230.86	201.591	151.876	100.774	122.72	72.484	96.472	129.51	77.48
ENSMUSG00000026368	F13b	coagulation factor XIII, beta subunit [Source:MGI Symbol;Acc:MGI:88379]	0	1.04527	19.8955	0.976171	0	0	0	0.988183	1.9455	1.02604	1.061	3.30165	0	0	0.906049	0.945804	9.45326	0.9685
ENSMUSG00000070594	Cfhr4	complement factor H-related 4 [Source:MGI Symbol;Acc:MGI:3646434]	0	0	0	0	0	0	0	0	0	0	0	0	0	0	0	0	0	0
ENSMUSG00000033898	Cfhr2	complement factor H-related 2 [Source:MGI Symbol;Acc:MGI:3611575]	0.962234	0	0	0	0	0	0	0	0	0	0	0	0	0	0	0	0	0
ENSMUSG00000026365	Cfh	complement component factor h [Source:MGI Symbol;Acc:MGI:88385]	607.17	79.4402	546.603	184.496	193.712	584.241	121.473	169.967	815.164	91.318	154.906	351.075	318.954	229.579	224.7	85.1223	145.58	392.243
ENSMUSG00000052726	Kcnt2	potassium channel, subfamily T, member 2 [Source:MGI Symbol;Acc:MGI:3036273]	4.81117	1.04527	5.23566	2.92851	7.98812	11.8227	0.979621	0.988183	2.91825	1.02604	5.30501	2.2011	7.82709	6.67865	13.5907	1.89161	2.83598	3.874
ENSMUSG00000007107	Atp1a4	ATPase, Na+/K+ transporting, alpha 4 polypeptide [Source:MGI Symbol;Acc:MGI:1351335]	0	0	0	0	0	0	0	0	0	0	0	0	0.978386	0	0.906049	0	0	0
ENSMUSG00000026361	Cdc73	cell division cycle 73, Paf1/RNA polymerase II complex component [Source:MGI Symbol;Acc:MGI:2384876]	1264.38	1259.55	1328.81	1250.48	1063.42	1376.36	1295.06	1365.67	1363.8	1205.6	1242.43	1380.09	1247.44	975.084	1319.21	1249.41	1308.33	1392.7
ENSMUSG00000033849	B3galt2	UDP-Gal:betaGlcNAc beta 1,3-galactosyltransferase, polypeptide 2 [Source:MGI Symbol;Acc:MGI:1349461]	829.446	217.415	428.277	396.325	601.106	574.388	455.524	519.784	522.367	169.297	356.497	378.589	736.725	292.191	914.204	369.809	705.213	928.792
ENSMUSG00000038034	Igsf8	immunoglobulin superfamily, member 8 [Source:MGI Symbol;Acc:MGI:2154090]	486.89	575.942	496.34	503.704	678.99	597.049	455.524	420.966	456.22	475.059	466.841	480.94	514.631	608.592	598.899	418.045	351.661	412.581
ENSMUSG00000018196	Glrx2	glutaredoxin 2 (thioltransferase) [Source:MGI Symbol;Acc:MGI:1916617]	379.12	304.172	334.035	339.708	388.422	342.86	331.112	356.734	360.89	310.891	308.752	347.773	371.787	355.638	395.944	342.381	397.982	351.566
ENSMUSG00000018199	Ro60	Ro60, Y RNA binding protein [Source:MGI Symbol;Acc:MGI:106652]	920.858	794.402	829.328	889.292	850.735	853.208	1219.63	1256.97	1131.31	971.664	957.024	987.192	1046.87	784.742	1082.73	891.893	951.944	966.563
ENSMUSG00000007097	Atp1a2	ATPase, Na+/K+ transporting, alpha 2 polypeptide [Source:MGI Symbol;Acc:MGI:88106]	78.9032	34.4938	26.1783	76.1413	207.691	101.479	15.6739	16.7991	29.1825	12.3125	16.976	7.70384	110.558	232.083	199.331	61.4772	74.6808	52.299
ENSMUSG00000038026	Kcnj9	potassium inwardly-rectifying channel, subfamily J, member 9 [Source:MGI Symbol;Acc:MGI:108007]	0	0	0	0	0	0	0	0	0	0	0	0	0	0	0	0	0	0
ENSMUSG00000044708	Kcnj10	potassium inwardly-rectifying channel, subfamily J, member 10 [Source:MGI Symbol;Acc:MGI:1194504]	27.9048	7.31686	60.7336	26.3566	36.945	56.158	7.83697	18.7755	27.237	16.4167	12.732	25.3126	23.4813	126.894	39.8662	34.0489	34.9771	24.2125
ENSMUSG00000050229	Pigm	phosphatidylinositol glycan anchor biosynthesis, class M [Source:MGI Symbol;Acc:MGI:1914806]	975.705	1254.32	1261.79	1169.45	998.515	1095.57	1041.34	1000.04	891.039	1008.6	966.573	1106.05	1032.2	790.586	844.438	1117.94	980.303	992.713
ENSMUSG00000026548	Slamf9	SLAM family member 9 [Source:MGI Symbol;Acc:MGI:1923692]	101.035	32.4032	52.3566	78.0937	90.8648	73.8922	33.3071	38.5391	46.692	24.6251	57.2941	75.9379	90.0115	44.2461	64.3295	39.7238	76.5714	103.63
ENSMUSG00000018189	Uchl5	ubiquitin carboxyl-terminal esterase L5 [Source:MGI Symbol;Acc:MGI:1914848]	310.802	268.633	285.867	337.755	311.537	291.628	225.313	244.081	339.49	243.173	228.116	263.031	240.683	299.705	292.654	269.554	282.653	269.243
ENSMUSG00000026360	Rgs2	regulator of G-protein signaling 2 [Source:MGI Symbol;Acc:MGI:1098271]	1400.05	836.213	1895.31	1221.19	1080.39	1647.3	1184.36	1547.49	3180.89	1612.94	1294.42	2335.36	996.975	768.88	818.163	1155.77	1144.79	1514.73
ENSMUSG00000051079	Rgs13	regulator of G-protein signaling 13 [Source:MGI Symbol;Acc:MGI:2180585]	3.84894	0	6.28279	3.90468	0	2.95569	0	0	2.91825	0	0	1.10055	0	0.834832	0	0	0.945326	4.8425
ENSMUSG00000037995	Igsf9	immunoglobulin superfamily, member 9 [Source:MGI Symbol;Acc:MGI:2135283]	101.997	37.6296	75.3935	65.4035	111.834	139.902	25.4701	22.7282	32.1007	12.3125	44.5621	37.4187	136.974	40.9068	123.223	38.778	84.134	137.527
ENSMUSG00000026358	Rgs1	regulator of G-protein signaling 1 [Source:MGI Symbol;Acc:MGI:1354694]	9.62234	8.36213	12.5656	3.90468	10.9837	3.94091	35.2664	33.5982	97.275	95.4221	131.564	348.874	27.3948	38.4023	8.15445	7.56643	86.0247	14.5275
ENSMUSG00000026547	Tagln2	transgelin 2 [Source:MGI Symbol;Acc:MGI:1312985]	7352.43	9108.45	8569.73	8039.75	8065	7591.19	8437.48	8717.75	9654.54	10340.5	10022.2	11062.7	7066.88	7475.08	5855.8	8269.16	6554.89	6577.09
ENSMUSG00000026357	Rgs18	regulator of G-protein signaling 18 [Source:MGI Symbol;Acc:MGI:1927498]	2.8867	0	1.04713	0.976171	0	1.97046	6.85735	8.89365	7.782	13.3386	11.671	8.80439	1.95677	2.5045	0	1.89161	2.83598	0.9685
ENSMUSG00000035131	Brinp3	bone morphogenetic protein/retinoic acid inducible neural specific 3 [Source:MGI Symbol;Acc:MGI:2443035]	0	0	0	0	0	0	0	0	0	0	1.061	0	0	0	0	0	0	0
ENSMUSG00000026546	Cfap45	cilia and flagella associated protein 45 [Source:MGI Symbol;Acc:MGI:1919120]	57.734	43.9012	55.498	59.5464	39.9406	54.1876	61.7161	59.291	99.2205	49.2501	39.2571	44.022	58.7032	36.7326	35.3359	43.507	40.649	60.047
ENSMUSG00000049598	Vsig8	V-set and immunoglobulin domain containing 8 [Source:MGI Symbol;Acc:MGI:3642995]	9.62234	11.4979	4.18853	9.76171	10.9837	6.8966	0	1.97637	2.91825	3.07813	0	2.2011	8.80547	11.6876	9.06049	17.0245	13.2346	5.811
ENSMUSG00000053318	Slamf8	SLAM family member 8 [Source:MGI Symbol;Acc:MGI:1921998]	2.8867	0	0	0	1.99703	0.985229	1.95924	4.94091	15.564	9.2344	16.976	22.011	8.80547	10.018	0.906049	1.89161	20.7972	2.9055
ENSMUSG00000026544	Dusp23	dual specificity phosphatase 23 [Source:MGI Symbol;Acc:MGI:1915690]	176.089	202.782	141.363	157.164	183.727	159.607	59.7569	44.4682	36.9645	70.7971	71.0872	77.0384	130.125	150.27	135.907	152.274	122.892	121.063
ENSMUSG00000037942	Crp	C-reactive protein, pentraxin-related [Source:MGI Symbol;Acc:MGI:88512]	0	0	0	0	0	0	0	0	0	0	0	0	0.978386	0	1.8121	0.945804	0	0
ENSMUSG00000026542	Apcs	amyloid P component, serum [Source:MGI Symbol;Acc:MGI:98229]	0	0	0	0	0	0	0	0	0	0	1.061	0	0	0	0	0	0	0
ENSMUSG00000056220	Pla2g4a	phospholipase A2, group IVA (cytosolic, calcium-dependent) [Source:MGI Symbol;Acc:MGI:1195256]	336.782	242.502	558.121	254.781	248.63	557.639	249.803	370.569	1229.56	180.584	119.893	519.459	497.02	397.38	356.077	256.313	358.279	491.03
ENSMUSG00000005339	Fcer1a	Fc receptor, IgE, high affinity I, alpha polypeptide [Source:MGI Symbol;Acc:MGI:95494]	0	0	0	0	0	0	0	0	0	0	0	0	0.978386	0	0	0	0	0.9685
ENSMUSG00000037872	Ackr1	atypical chemokine receptor 1 (Duffy blood group) [Source:MGI Symbol;Acc:MGI:1097689]	0.962234	0	0	0	0	0	0	0	0	0	1.061	0	0	0	0	0	0	0
ENSMUSG00000032487	Ptgs2	prostaglandin-endoperoxide synthase 2 [Source:MGI Symbol;Acc:MGI:97798]	115.468	136.93	294.244	108.355	145.783	226.603	184.169	348.829	839.483	150.829	165.516	697.748	288.624	197.855	149.498	108.767	265.637	211.133
ENSMUSG00000005338	Cadm3	cell adhesion molecule 3 [Source:MGI Symbol;Acc:MGI:2137858]	1.92447	0	1.04713	0	0	0	0	0.988183	0	7.18231	1.061	1.10055	0	0.834832	2.71815	0	0.945326	0
ENSMUSG00000037860	Aim2	absent in melanoma 2 [Source:MGI Symbol;Acc:MGI:2686159]	57.734	58.5349	40.8381	47.8324	56.9153	52.2171	74.4512	88.9365	69.0652	75.9273	125.198	110.055	41.0922	69.291	44.3964	75.6643	64.2822	41.6455
ENSMUSG00000037849	Ifi206	interferon activated gene 206 [Source:MGI Symbol;Acc:MGI:3646410]	61.583	67.9423	58.6394	31.2375	29.9554	38.4239	5.87773	9.88183	7.782	7.18231	29.7081	36.3181	15.6542	29.2191	14.4968	26.4825	50.1023	9.685
ENSMUSG00000070501	Ifi214	interferon activated gene 214 [Source:MGI Symbol;Acc:MGI:3584522]	0	1.04527	2.09426	0.976171	0	0	1.95924	0.988183	0	2.05209	4.24401	2.2011	0	1.66966	0.906049	0.945804	0.945326	0.9685
ENSMUSG00000073491	Ifi213	interferon activated gene 213 [Source:MGI Symbol;Acc:MGI:3695276]	247.294	246.683	197.908	192.306	116.826	198.031	0.979621	0	1.9455	1.02604	1.061	2.2011	52.8328	111.033	76.1082	118.225	160.705	66.8265
ENSMUSG00000043263	Ifi209	interferon activated gene 209 [Source:MGI Symbol;Acc:MGI:2138243]	43.3005	32.4032	30.3668	17.5711	26.9599	27.5864	23.5109	21.74	10.7002	14.3646	31.8301	50.6252	9.78386	35.0629	19.027	20.8077	36.8677	8.7165
ENSMUSG00000066677	Ifi208	interferon activated gene 208 [Source:MGI Symbol;Acc:MGI:2442822]	637.961	661.653	709.955	482.229	347.483	481.777	1.95924	0	0.97275	2.05209	5.30501	5.50274	2.93516	11.6876	6.34235	9.45804	5.67196	5.811
ENSMUSG00000073490	Ifi207	interferon activated gene 207 [Source:MGI Symbol;Acc:MGI:2138302]	627.377	1301.36	1679.6	643.297	435.352	899.514	157.719	235.188	361.863	293.449	1110.87	1194.1	977.408	363.987	464.803	481.414	948.162	703.131
ENSMUSG00000073489	Ifi204	interferon activated gene 204 [Source:MGI Symbol;Acc:MGI:96429]	603.321	782.904	848.177	559.346	392.416	563.551	59.7569	79.0546	102.139	90.2919	293.898	267.433	507.782	448.305	284.5	409.533	505.75	389.337
ENSMUSG00000090272	Mndal	myeloid nuclear differentiation antigen like [Source:MGI Symbol;Acc:MGI:3780953]	2610.54	3279	3317.31	2787.94	2086.9	2684.75	940.436	967.431	1001.93	1094.79	1610.6	1502.25	1812.95	2026.97	1766.8	2491.25	2235.7	1570.91
ENSMUSG00000006010	Odr4	odr4 GPCR localization factor homolog [Source:MGI Symbol;Acc:MGI:2385108]	1066.16	955.373	972.785	1029.86	956.577	1034.49	1028.6	1033.64	1160.49	901.893	971.878	966.282	1070.35	953.378	1133.47	958.099	1078.62	1240.65
ENSMUSG00000026536	Ifi211	interferon activated gene 211 [Source:MGI Symbol;Acc:MGI:3041120]	386.818	395.111	605.242	260.638	138.794	366.505	40.1645	42.4919	49.6102	44.1199	95.4902	100.15	362.981	154.444	173.961	202.402	361.115	295.393
ENSMUSG00000039997	Ifi203	interferon activated gene 203 [Source:MGI Symbol;Acc:MGI:96428]	3434.21	3930.2	4645.08	3319.96	2262.63	3499.53	1536.05	1313.3	1531.11	1896.13	2603.7	2640.22	2898.96	2283.27	2224.35	3379.36	3345.51	2510.35
ENSMUSG00000026535	Ifi202b	interferon activated gene 202B [Source:MGI Symbol;Acc:MGI:1347083]	0	0	0	0	0	0	120.493	133.405	255.833	146.724	472.146	515.057	0	0	0	0	0	0
ENSMUSG00000054203	Ifi205	interferon activated gene 205 [Source:MGI Symbol;Acc:MGI:101847]	2.8867	2.09053	5.23566	0.976171	1.99703	0.985229	0	0	0	1.02604	2.12201	0	1.95677	4.17416	0.906049	1.89161	17.9612	0.9685
ENSMUSG00000045381	Or10aa1	olfactory receptor family 10 subfamily AA member 1 [Source:MGI Symbol;Acc:MGI:3030267]	0	0	0	0	0	0	0	0	0	0	0	0	0	0	0	0	1.89065	0
ENSMUSG00000006005	Tpr	translocated promoter region, nuclear basket protein [Source:MGI Symbol;Acc:MGI:1922066]	2869.38	2901.66	3050.29	2924.61	2682.01	3015.79	2980.01	3080.17	3713.96	3019.65	3437.65	3209.2	3022.23	2714.87	3112.28	2940.5	3234.91	3083.7
ENSMUSG00000026532	Spta1	spectrin alpha, erythrocytic 1 [Source:MGI Symbol;Acc:MGI:98385]	1.92447	3.1358	2.09426	0.976171	1.99703	0	0	0.988183	1.9455	0	0	0	8.80547	1.66966	4.53025	1.89161	4.72663	3.874
ENSMUSG00000028354	Fmn2	formin 2 [Source:MGI Symbol;Acc:MGI:1859252]	1.92447	2.09053	7.32992	3.90468	2.99554	0	0	1.97637	0.97275	1.02604	0	2.2011	3.91354	5.00899	3.6242	0.945804	3.78131	3.874
ENSMUSG00000050069	Grem2	gremlin 2, DAN family BMP antagonist [Source:MGI Symbol;Acc:MGI:1344367]	0	0	1.04713	0	0	1.97046	0	0.988183	0	1.02604	0	0	0.978386	6.67865	0.906049	0.945804	0	0.9685
ENSMUSG00000006014	Prg4	proteoglycan 4 (megakaryocyte stimulating factor, articular superficial zone protein) [Source:MGI Symbol;Acc:MGI:1891344]	7.69787	8.36213	5.23566	4.88086	11.9822	4.92614	3.91848	3.95273	3.891	1.02604	5.30501	2.2011	1.95677	3.33933	8.15445	1.89161	4.72663	4.8425
ENSMUSG00000026527	Rgs7	regulator of G protein signaling 7 [Source:MGI Symbol;Acc:MGI:1346089]	0	0	0	0.976171	0	0.985229	0	0	0	1.02604	0	1.10055	0.978386	0.834832	0	0	0	0
ENSMUSG00000026526	Fh1	fumarate hydratase 1 [Source:MGI Symbol;Acc:MGI:95530]	702.431	678.378	693.201	775.08	706.948	682.764	669.081	687.775	543.767	682.32	633.419	586.593	662.367	841.511	707.625	788.8	760.042	793.202
ENSMUSG00000039783	Kmo	kynurenine 3-monooxygenase (kynurenine 3-hydroxylase) [Source:MGI Symbol;Acc:MGI:2138151]	11.5468	8.36213	19.8955	2.92851	4.99257	12.808	5.87773	18.7755	12.6457	26.6772	20.1591	37.4187	4.89193	23.3753	8.15445	11.3496	15.1252	2.9055
ENSMUSG00000026525	Opn3	opsin 3 [Source:MGI Symbol;Acc:MGI:1338022]	249.219	320.897	152.881	253.804	280.583	152.71	36.246	43.48	32.1007	38.9897	55.1721	44.022	122.298	138.582	134.095	197.673	133.291	105.567
ENSMUSG00000078185	Chml	choroideremia-like [Source:MGI Symbol;Acc:MGI:101913]	1253.79	1750.82	1381.17	1521.85	1387.94	1359.62	446.707	449.623	406.609	372.454	412.73	430.315	1268.97	1114.5	1196.89	1819.73	1311.17	1171.89
ENSMUSG00000066842	Hmcn1	hemicentin 1 [Source:MGI Symbol;Acc:MGI:2685047]	106.808	254	210.473	258.685	169.748	141.873	401.645	287.561	269.452	486.345	688.591	560.179	175.131	101.849	180.304	328.194	242.949	158.834
ENSMUSG00000026523	Wdr64	WD repeat domain 64 [Source:MGI Symbol;Acc:MGI:1923070]	33.6782	28.2222	13.6127	40.9992	15.9762	25.6159	0	0	0	2.05209	2.12201	0	4.89193	8.34832	11.7786	33.1031	10.3986	11.622
ENSMUSG00000026385	Dbi	diazepam binding inhibitor [Source:MGI Symbol;Acc:MGI:94865]	752.467	619.843	647.127	747.747	632.06	593.108	383.032	457.529	435.792	462.746	436.072	445.722	487.236	595.235	462.991	635.58	533.164	582.069
ENSMUSG00000026388	3110009E18Rik	RIKEN cDNA 3110009E18 gene [Source:MGI Symbol;Acc:MGI:1920353]	19.2447	21.9506	15.707	26.3566	20.9688	14.7784	18.6128	16.7991	15.564	12.3125	20.1591	13.2066	13.6974	15.8618	24.4633	18.9161	8.50794	14.5275
ENSMUSG00000026389	Steap3	STEAP family member 3 [Source:MGI Symbol;Acc:MGI:1915678]	771.712	403.473	669.117	465.634	783.834	633.502	956.11	968.419	1066.13	405.288	948.536	783.591	796.406	425.764	931.419	393.454	728.847	929.76
ENSMUSG00000036907	C1ql2	complement component 1, q subcomponent-like 2 [Source:MGI Symbol;Acc:MGI:3032521]	0.962234	0	0	0.976171	0	0	0	0	0.97275	0	1.061	1.10055	0.978386	0	0	0	0	0.9685
ENSMUSG00000026390	Marco	macrophage receptor with collagenous structure [Source:MGI Symbol;Acc:MGI:1309998]	0	0	0	0	0	0	0	0	0	0	0	0	0	2.5045	0	0	1.89065	0
ENSMUSG00000038147	Cd84	CD84 antigen [Source:MGI Symbol;Acc:MGI:1336885]	411.836	486.049	334.035	547.632	329.51	328.081	294.866	294.478	169.258	400.157	288.593	266.333	331.673	476.689	358.796	792.583	470.773	446.479
ENSMUSG00000015314	Slamf6	SLAM family member 6 [Source:MGI Symbol;Acc:MGI:1353620]	11.5468	12.5432	4.18853	3.90468	9.98515	5.91137	6.85735	13.8346	6.80925	6.15627	8.48802	13.2066	10.7622	17.5315	4.53025	19.8619	14.1799	5.811
ENSMUSG00000052423	B4galt3	UDP-Gal:betaGlcNAc beta 1,4-galactosyltransferase, polypeptide 3 [Source:MGI Symbol;Acc:MGI:1928767]	831.37	879.069	936.136	805.341	794.818	878.824	696.511	789.558	764.581	759.273	850.924	983.891	835.542	709.607	686.785	750.022	823.379	812.572
ENSMUSG00000062729	Ppox	protoporphyrinogen oxidase [Source:MGI Symbol;Acc:MGI:104968]	960.31	816.353	900.533	961.529	942.598	847.297	865.985	772.759	762.636	818.784	733.153	750.574	723.027	759.697	811.82	926.888	764.769	792.233
ENSMUSG00000062963	Ufc1	ubiquitin-fold modifier conjugating enzyme 1 [Source:MGI Symbol;Acc:MGI:1913405]	902.576	763.044	729.851	933.22	938.604	749.759	800.35	797.464	797.655	775.69	780.898	779.189	851.196	807.282	839.908	863.519	845.122	883.272
ENSMUSG00000013973	Dedd	death effector domain-containing [Source:MGI Symbol;Acc:MGI:1333874]	627.377	716.007	771.736	703.819	680.987	717.247	589.732	572.158	593.377	692.58	615.382	644.922	624.21	587.722	617.926	622.339	592.72	653.738
ENSMUSG00000013997	Nit1	nitrilase 1 [Source:MGI Symbol;Acc:MGI:1350916]	549.436	430.65	486.916	524.204	560.167	490.644	438.87	443.694	510.694	418.626	362.863	397.298	539.091	525.944	571.717	468.173	518.984	535.581
ENSMUSG00000006412	Pfdn2	prefoldin 2 [Source:MGI Symbol;Acc:MGI:1276111]	822.71	721.233	861.789	929.315	715.935	824.636	448.666	478.281	504.857	495.58	536.867	484.241	755.314	520.935	564.469	599.64	550.18	792.233
ENSMUSG00000045259	Klhdc9	kelch domain containing 9 [Source:MGI Symbol;Acc:MGI:1916124]	26.9426	15.679	8.37705	14.6426	11.9822	11.8227	6.85735	11.8582	9.7275	6.15627	3.18301	3.30165	11.7406	14.1921	16.3089	11.3496	7.56261	11.622
ENSMUSG00000006411	Nectin4	nectin cell adhesion molecule 4 [Source:MGI Symbol;Acc:MGI:1918990]	200.145	96.1645	157.07	144.473	144.785	149.755	128.33	161.074	184.822	76.9533	165.516	168.384	90.9899	53.4292	70.6719	52.965	69.9542	110.409
ENSMUSG00000048865	Arhgap30	Rho GTPase activating protein 30 [Source:MGI Symbol;Acc:MGI:2684948]	46.1872	38.6748	34.5553	22.4519	41.9376	23.6455	62.6957	79.0546	86.5747	96.4482	230.238	233.316	32.2867	75.1349	41.6783	36.8863	93.5873	28.0865
ENSMUSG00000026641	Usf1	upstream transcription factor 1 [Source:MGI Symbol;Acc:MGI:99542]	1086.36	1067.22	931.947	1262.19	1135.31	1002.96	1057.01	906.164	875.475	986.029	892.303	736.267	784.665	1025.17	874.338	1169.96	837.559	841.627
ENSMUSG00000103711	Tstd1	thiosulfate sulfurtransferase (rhodanese)-like domain containing 1 [Source:MGI Symbol;Acc:MGI:3648482]	25.0181	30.3127	18.8484	30.2613	29.9554	29.5569	19.5924	16.7991	13.6185	29.7553	8.48802	17.6088	21.5245	16.6966	29.8996	26.4825	27.4145	16.4645
ENSMUSG00000038235	F11r	F11 receptor [Source:MGI Symbol;Acc:MGI:1321398]	5678.14	6286.23	5124.66	5041.92	5268.16	4963.58	5656.33	5412.28	4323.87	6871.42	5637.11	5211.1	4743.21	5330.4	4373.5	5718.33	5197.4	4423.14
ENSMUSG00000053483	Usp21	ubiquitin specific peptidase 21 [Source:MGI Symbol;Acc:MGI:1353665]	732.26	730.641	780.113	748.723	754.877	806.902	659.285	652.201	634.233	692.58	582.49	701.05	646.713	709.607	641.483	698.949	638.095	628.557
ENSMUSG00000038576	Susd4	sushi domain containing 4 [Source:MGI Symbol;Acc:MGI:2138351]	6.73564	6.2716	5.23566	20.4996	15.9762	13.7932	10.7758	15.8109	23.346	9.2344	6.36602	6.60329	8.80547	27.5495	14.4968	7.56643	12.2892	11.622
ENSMUSG00000079164	Tlr5	toll-like receptor 5 [Source:MGI Symbol;Acc:MGI:1858171]	0	2.09053	0	0	0.998515	0.985229	21.5517	12.8464	3.891	8.20836	6.36602	5.50274	0	5.84382	1.8121	1.89161	2.83598	0
ENSMUSG00000030768	Disp1	dispatched RND transporter family member 1 [Source:MGI Symbol;Acc:MGI:1916147]	453.212	308.353	367.543	292.851	394.413	397.047	508.423	461.481	429.955	353.985	353.314	311.455	627.145	391.536	660.51	410.479	590.829	703.131
ENSMUSG00000046836	Brox	BRO1 domain and CAAX motif containing [Source:MGI Symbol;Acc:MGI:1918928]	1766.66	2046.63	2028.29	1737.58	1843.26	1801.98	1932.79	2147.32	2247.05	1970.01	2061.53	2084.44	2066.35	1887.55	2086.63	1833.91	2096.73	2000.92
ENSMUSG00000042901	Aida	axin interactor, dorsalization associated [Source:MGI Symbol;Acc:MGI:1919737]	1583.84	1773.82	1632.48	1545.28	1563.67	1388.19	1614.42	1519.83	1587.53	1723.75	1731.56	1739.97	1345.28	1630.43	1338.24	1553.96	1438.79	1148.64
ENSMUSG00000053461	Hhipl2	hedgehog interacting protein-like 2 [Source:MGI Symbol;Acc:MGI:1926022]	14.4335	5.22633	17.8012	7.80937	11.9822	10.8375	4.89811	7.90546	8.75475	4.10418	7.42702	13.2066	7.82709	2.5045	6.34235	11.3496	7.56261	4.8425
ENSMUSG00000056050	Mia3	MIA SH3 domain ER export factor 3 [Source:MGI Symbol;Acc:MGI:2443183]	2545.11	2522.23	2376.99	2494.12	2438.37	2460.12	3278.79	3174.04	3273.3	3236.14	3175.58	3209.2	2548.7	2808.37	2610.33	2585.83	2445.56	2393.16
ENSMUSG00000090071	Cdk5r2	cyclin-dependent kinase 5, regulatory subunit 2 (p39) [Source:MGI Symbol;Acc:MGI:1330828]	0	0	0	0	0.998515	0.985229	0	0.988183	0	0	0	0	0	0	2.71815	0	0	0.9685
ENSMUSG00000055197	Fev	FEV transcription factor, ETS family member [Source:MGI Symbol;Acc:MGI:2449712]	16.358	30.3127	24.084	14.6426	15.9762	13.7932	10.7758	13.8346	8.75475	7.18231	18.037	11.0055	14.6758	9.18315	7.2484	11.3496	10.3986	18.4015
ENSMUSG00000006546	Cryba2	crystallin, beta A2 [Source:MGI Symbol;Acc:MGI:104336]	0	0	0	0	0	0.985229	0	0	0	0	0	0	0	0	0	0	0	0
ENSMUSG00000047021	Cfap65	cilia and flagella associated protein 65 [Source:MGI Symbol;Acc:MGI:2444274]	0	0	0	0	0	0.985229	0	0.988183	0.97275	2.05209	1.061	0	0	0	0	0	0	0.9685
ENSMUSG00000006538	Ihh	Indian hedgehog [Source:MGI Symbol;Acc:MGI:96533]	7.69787	7.31686	8.37705	8.78554	2.99554	10.8375	4.89811	3.95273	3.891	10.2604	5.30501	8.80439	10.7622	8.34832	9.96654	8.51223	11.3439	8.7165
ENSMUSG00000026162	Nhej1	non-homologous end joining factor 1 [Source:MGI Symbol;Acc:MGI:1922820]	63.5075	47.037	49.2152	59.5464	54.9183	54.1876	48.0014	56.3264	53.5012	53.3543	57.2941	50.6252	61.6383	48.4202	62.5174	36.8863	65.2275	53.2675
ENSMUSG00000026205	Slc23a3	solute carrier family 23 (nucleobase transporters), member 3 [Source:MGI Symbol;Acc:MGI:104516]	34.6404	54.3538	32.4611	31.2375	37.9436	44.3353	5.87773	20.7518	27.237	15.3907	18.037	33.0165	39.1354	14.1921	11.7786	11.3496	13.2346	25.181
ENSMUSG00000033159	Cnppd1	cyclin Pas1/PHO80 domain containing 1 [Source:MGI Symbol;Acc:MGI:1916421]	1439.5	1611.8	1390.59	1461.33	1599.62	1243.36	1475.31	1535.64	1409.51	1593.45	1572.41	1523.16	1280.71	1369.96	1187.83	1311.83	1172.2	1138.96
ENSMUSG00000049339	Retreg2	reticulophagy regulator family member 2 [Source:MGI Symbol;Acc:MGI:2388278]	1558.82	1545.95	1589.55	1568.71	1701.47	1610.85	1734.91	1658.17	1362.82	1753.51	1706.09	1637.62	1667.17	1595.36	1694.31	1612.6	1525.76	1628.05
ENSMUSG00000072258	Taf1a	TATA-box binding protein associated factor, RNA polymerase I, A [Source:MGI Symbol;Acc:MGI:109578]	267.501	244.592	271.207	246.971	269.599	271.923	245.885	257.916	222.76	235.99	230.238	219.009	289.602	269.651	233.761	263.879	250.511	318.637
ENSMUSG00000049353	Rd3	retinal degeneration 3 [Source:MGI Symbol;Acc:MGI:1921273]	56.7718	66.897	21.9898	50.7609	45.9317	25.6159	24.4905	23.7164	21.4005	24.6251	26.5251	20.9104	34.2435	62.6124	40.7722	62.423	49.157	21.307
ENSMUSG00000026637	Traf5	TNF receptor-associated factor 5 [Source:MGI Symbol;Acc:MGI:107548]	346.404	458.872	396.863	410.968	397.409	310.347	298.784	311.278	259.724	391.949	367.107	330.165	308.192	331.428	302.621	466.281	311.958	258.59
ENSMUSG00000032997	Chpf	chondroitin polymerizing factor [Source:MGI Symbol;Acc:MGI:106576]	286.746	130.658	267.019	204.02	203.697	264.041	383.032	309.301	513.612	219.574	147.479	332.366	276.883	206.203	270.909	134.304	183.393	401.928
ENSMUSG00000026211	Obsl1	obscurin-like 1 [Source:MGI Symbol;Acc:MGI:2138628]	108.732	40.7654	118.326	50.7609	80.8797	85.7149	63.6754	68.1846	180.931	63.6148	36.0741	96.8483	107.622	72.6304	77.0142	47.2902	46.321	132.685
ENSMUSG00000051703	Tmem198	transmembrane protein 198 [Source:MGI Symbol;Acc:MGI:2443133]	48.1117	17.7695	50.2623	37.0945	21.9673	49.2614	24.4905	27.6691	58.365	23.599	15.915	36.3181	31.3083	16.6966	19.027	7.56643	23.6332	44.551
ENSMUSG00000032968	Inha	inhibin alpha [Source:MGI Symbol;Acc:MGI:96569]	11.5468	2.09053	9.42419	6.8332	9.98515	8.86706	7.83697	3.95273	3.891	3.07813	2.12201	3.30165	6.8487	16.6966	8.15445	5.67482	2.83598	13.559
ENSMUSG00000026213	Stk11ip	serine/threonine kinase 11 interacting protein [Source:MGI Symbol;Acc:MGI:1918978]	847.728	901.019	857.601	872.697	868.708	849.267	680.837	610.697	533.067	567.403	544.294	627.313	763.141	955.048	788.263	824.741	733.573	673.108
ENSMUSG00000006576	Slc4a3	solute carrier family 4 (anion exchanger), member 3 [Source:MGI Symbol;Acc:MGI:109350]	223.238	64.8065	243.982	172.782	189.718	231.529	89.1455	89.9246	228.596	58.4845	33.9521	101.25	240.683	240.432	303.527	110.659	166.377	253.747
ENSMUSG00000041670	Rims1	regulating synaptic membrane exocytosis 1 [Source:MGI Symbol;Acc:MGI:2152971]	2.8867	1.04527	5.23566	0.976171	0	0.985229	0.979621	0	2.91825	1.02604	0	2.2011	0.978386	3.33933	0	3.78321	3.78131	1.937
ENSMUSG00000025993	Slc40a1	solute carrier family 40 (iron-regulated transporter), member 1 [Source:MGI Symbol;Acc:MGI:1315204]	25.0181	83.6213	10.4713	61.4988	78.8827	16.7489	36.246	41.5037	36.9645	56.4324	51.9891	160.68	44.0274	73.4652	33.5238	33.1031	62.3915	22.2755
ENSMUSG00000062345	Serpinb2	serine (or cysteine) peptidase inhibitor, clade B, member 2 [Source:MGI Symbol;Acc:MGI:97609]	0.962234	0	0	0	0	1.97046	0	1.97637	0.97275	4.10418	10.61	18.7093	0	0	0.906049	0.945804	1.89065	0
ENSMUSG00000060985	Tdrd5	tudor domain containing 5 [Source:MGI Symbol;Acc:MGI:2684949]	2451.77	987.776	1491.12	1483.78	1411.9	1504.44	2148.31	1585.05	1320.02	1259.98	1923.6	1683.84	1601.62	903.288	1685.25	1238.06	2277.29	2750.54
ENSMUSG00000026602	Nphs2	nephrosis 2, podocin [Source:MGI Symbol;Acc:MGI:2157018]	45821.6	14355.7	29726	23181.1	33803.7	29683	56130.3	49019.8	38117.2	21619.8	45402.4	40126	50237.2	31057.4	53366.3	24628.7	58580.9	66975.7
ENSMUSG00000026601	Axdnd1	axonemal dynein light chain domain containing 1 [Source:MGI Symbol;Acc:MGI:1924602]	50.0362	12.5432	25.1312	10.7379	60.9094	20.6898	47.0218	56.3264	53.5012	20.5209	22.2811	28.6143	45.0058	37.5674	77.9203	22.6993	37.8131	57.1415
ENSMUSG00000078193	Gm2000	predicted gene 2000 [Source:MGI Symbol;Acc:MGI:3780170]	19.2447	19.8601	12.5656	25.3804	22.9658	19.7046	8.81659	18.7755	10.7002	13.3386	18.037	9.90494	15.6542	18.3663	13.5907	22.6993	12.2892	12.5905
ENSMUSG00000026600	Soat1	sterol O-acyltransferase 1 [Source:MGI Symbol;Acc:MGI:104665]	285.784	271.769	283.773	282.113	297.557	335.963	528.016	586.981	563.222	570.481	527.318	607.503	297.429	297.2	326.178	313.061	309.122	316.7
ENSMUSG00000025995	Wdr75	WD repeat domain 75 [Source:MGI Symbol;Acc:MGI:1920924]	474.381	485.003	464.926	490.038	408.393	498.526	479.035	525.713	461.083	496.606	513.525	501.85	425.598	462.497	477.488	639.363	590.829	532.675
ENSMUSG00000115958	Gm28040	predicted gene, 28040 [Source:MGI Symbol;Acc:MGI:5547776]	0	0	0	0	0.998515	0	0	0	0	0	0	0	0.978386	0	0	0	0	0
ENSMUSG00000098306	Gm28040	predicted gene, 28040 [Source:MGI Symbol;Acc:MGI:5547776]	0	0	0	0	0	0	0	0	0	0	0	0	0	0	0	0	0	0.9685
ENSMUSG00000070645	Ren1	renin 1 structural [Source:MGI Symbol;Acc:MGI:97898]	117.393	67.9423	100.525	160.092	528.214	331.037	1054.07	786.594	1129.36	1348.22	1020.68	1196.3	383.527	2639.74	806.384	167.407	309.122	181.11
ENSMUSG00000070644	Etnk2	ethanolamine kinase 2 [Source:MGI Symbol;Acc:MGI:2443760]	6.73564	8.36213	11.5184	17.5711	15.9762	19.7046	17.6332	7.90546	16.5367	11.2865	5.30501	7.70384	11.7406	16.6966	10.8726	7.56643	8.50794	5.811
ENSMUSG00000070643	Sox13	SRY (sex determining region Y)-box 13 [Source:MGI Symbol;Acc:MGI:98361]	4503.26	5694.61	5338.28	5075.11	5124.38	5277.87	5997.24	5592.13	5406.54	5971.58	5794.14	6257.72	4147.38	4348.64	4640.79	4482.16	3758.62	3740.35
ENSMUSG00000026227	2810459M11Rik	RIKEN cDNA 2810459M11 gene [Source:MGI Symbol;Acc:MGI:1920042]	0	0	0	0	0	0	0	1.97637	0.97275	0	2.12201	0	0	0	0.906049	0	0	0.9685
ENSMUSG00000026229	Psmd1	proteasome (prosome, macropain) 26S subunit, non-ATPase, 1 [Source:MGI Symbol;Acc:MGI:1917497]	1739.72	1950.47	1931.96	1700.49	1847.25	1673.9	2114.02	2052.46	2088.49	2163.93	2194.15	2062.43	2279.64	2184.75	2094.79	2071.31	2251.77	2142.32
ENSMUSG00000026228	Htr2b	5-hydroxytryptamine (serotonin) receptor 2B [Source:MGI Symbol;Acc:MGI:109323]	7.69787	3.1358	5.23566	6.8332	6.9896	14.7784	3.91848	5.9291	17.5095	1.02604	5.30501	5.50274	32.2867	5.84382	39.8662	1.89161	20.7972	19.37
ENSMUSG00000062590	Armc9	armadillo repeat containing 9 [Source:MGI Symbol;Acc:MGI:1926045]	151.071	117.07	135.08	122.021	145.783	159.607	126.371	110.676	151.749	101.578	82.7582	133.166	174.153	179.489	148.592	122.009	143.69	168.519
ENSMUSG00000079445	B3gnt7	UDP-GlcNAc:betaGal beta-1,3-N-acetylglucosaminyltransferase 7 [Source:MGI Symbol;Acc:MGI:2384394]	20.2069	15.679	13.6127	16.5949	15.9762	15.7637	3.91848	3.95273	0.97275	2.05209	3.18301	5.50274	7.82709	32.5584	14.4968	33.1031	22.6878	9.685
ENSMUSG00000048814	Lonrf2	LON peptidase N-terminal domain and ring finger 2 [Source:MGI Symbol;Acc:MGI:1920209]	1.92447	0	0	0	0	0.985229	0	0	0	0	0	1.10055	0	0.834832	2.71815	0	0	1.937
ENSMUSG00000026080	Chst10	carbohydrate sulfotransferase 10 [Source:MGI Symbol;Acc:MGI:2138283]	9.62234	5.22633	6.28279	10.7379	6.9896	9.85229	8.81659	10.87	4.86375	7.18231	5.30501	11.0055	6.8487	7.51349	9.96654	6.62063	7.56261	10.6535
ENSMUSG00000016181	Utp25	UTP25 small subunit processome component [Source:MGI Symbol;Acc:MGI:2138080]	259.803	286.403	260.736	311.399	317.528	268.967	342.867	299.419	215.95	339.621	303.447	265.232	209.375	305.548	253.694	342.381	315.739	249.873
ENSMUSG00000079144	A130010J15Rik	RIKEN cDNA A130010J15 gene [Source:MGI Symbol;Acc:MGI:2441776]	69.2809	85.7118	54.4508	65.4035	63.9049	49.2614	98.9417	67.1964	77.82	92.344	79.5752	70.4351	73.3789	81.8135	79.7324	103.093	94.5326	58.11
ENSMUSG00000037318	Traf3ip3	TRAF3 interacting protein 3 [Source:MGI Symbol;Acc:MGI:2441706]	25.0181	15.679	9.42419	4.88086	6.9896	6.8966	5.87773	12.8464	10.7002	15.3907	24.4031	39.6198	8.80547	11.6876	12.6847	17.9703	12.2892	10.6535
ENSMUSG00000114212	Gm47985	predicted gene, 47985 [Source:MGI Symbol;Acc:MGI:6097275]	0	1.04527	0	0	1.99703	1.97046	1.95924	0	0.97275	0	1.061	0	1.95677	0	2.71815	2.83741	0.945326	0
ENSMUSG00000114943	Gm8947	predicted gene 8947 [Source:MGI Symbol;Acc:MGI:3648958]	2.8867	4.18106	2.09426	0.976171	0	2.95569	0	0	0	0	0	0	0	2.5045	3.6242	1.89161	0.945326	1.937
ENSMUSG00000023150	Ivns1abp	influenza virus NS1A binding protein [Source:MGI Symbol;Acc:MGI:2152389]	3910.52	5037.14	4507.9	4164.35	3882.23	4593.14	2430.44	2612.76	2115.73	2643.09	2511.39	2842.72	3332.38	3787.63	3278.99	3713.23	3094.05	2886.13
ENSMUSG00000052748	Swt1	SWT1 RNA endoribonuclease homolog (S. cerevisiae) [Source:MGI Symbol;Acc:MGI:1914125]	407.987	457.826	370.685	405.111	415.382	405.914	559.364	617.614	574.895	541.752	530.501	550.274	401.138	348.125	404.098	381.159	364.896	379.652
ENSMUSG00000053286	Trmt1l	tRNA methyltransferase 1 like [Source:MGI Symbol;Acc:MGI:1916185]	555.209	716.007	639.797	788.746	746.889	733.995	633.815	610.697	526.258	736.7	600.528	548.073	559.637	672.874	755.645	665.846	618.243	650.832
ENSMUSG00000026484	Rnf2	ring finger protein 2 [Source:MGI Symbol;Acc:MGI:1101759]	640.848	608.345	765.453	626.702	567.156	735.966	706.307	738.173	865.747	500.71	672.676	679.039	758.249	545.145	594.368	574.103	686.307	717.659
ENSMUSG00000042474	Fcmr	Fc fragment of IgM receptor [Source:MGI Symbol;Acc:MGI:1916419]	50.9984	35.539	24.084	23.4281	43.9346	30.5421	11.7555	10.87	3.891	6.15627	12.732	6.60329	26.4164	51.7596	30.8057	56.7482	50.1023	24.2125
ENSMUSG00000016524	Il19	interleukin 19 [Source:MGI Symbol;Acc:MGI:1890472]	0	0	0	0	0	0	0	0	0	0	1.061	0	0.978386	0	0	0	0	0
ENSMUSG00000025968	Ndufs1	NADH:ubiquinone oxidoreductase core subunit S1 [Source:MGI Symbol;Acc:MGI:2443241]	1203.75	1074.53	1046.08	1188	1174.25	1138.92	1240.2	1371.6	1283.06	1080.42	1134.21	1065.33	1237.66	1355.77	1306.52	1241.84	1208.13	1318.13
ENSMUSG00000025967	Eef1b2	eukaryotic translation elongation factor 1 beta 2 [Source:MGI Symbol;Acc:MGI:1929520]	2755.84	2729.19	2721.5	3110.08	2642.07	2527.11	1662.42	1863.71	2341.41	2419.41	2749.06	2753.57	2349.1	2369.25	1898.17	2273.71	2192.21	2259.51
ENSMUSG00000046856	Cmklr2	chemerin chemokine-like receptor 2 [Source:MGI Symbol;Acc:MGI:2385324]	0	0	0	0	0	0	0	0	0.97275	0	0	0	0	0	0.906049	1.89161	0	0
ENSMUSG00000040865	Ino80d	INO80 complex subunit D [Source:MGI Symbol;Acc:MGI:3027003]	1126.78	1329.58	1544.52	1270	1169.26	1412.82	1384.2	1286.61	1213.99	1315.39	1425.99	1625.51	1401.05	1004.3	1320.11	1320.34	1342.36	1292.95
ENSMUSG00000087230	Mroh3	maestro heat-like repeat family member 3 [Source:MGI Symbol;Acc:MGI:1923672]	0	0	0	0	0	0	0	0	0	0	2.12201	1.10055	0	0.834832	0	0	1.89065	0.9685
ENSMUSG00000052759	Gpr25	G protein-coupled receptor 25 [Source:MGI Symbol;Acc:MGI:2686146]	0	1.04527	1.04713	0	0	0.985229	0	0.988183	0	0	0	0	0	0	0	0	0	0
ENSMUSG00000041642	Kif21b	kinesin family member 21B [Source:MGI Symbol;Acc:MGI:109234]	179.938	71.0781	180.107	90.7839	75.8871	203.942	172.413	200.601	365.754	111.839	119.893	231.115	122.298	99.345	77.0142	64.3147	148.416	211.133
ENSMUSG00000026177	Slc11a1	solute carrier family 11 (proton-coupled divalent metal ion transporters), member 1 [Source:MGI Symbol;Acc:MGI:1345275]	82.7521	70.0328	85.8648	39.0468	57.9139	54.1876	163.597	251.987	248.051	416.574	842.436	1231.51	47.9409	180.324	47.1146	68.0979	303.45	57.1415
ENSMUSG00000026176	Ctdsp1	CTD (carboxy-terminal domain, RNA polymerase II, polypeptide A) small phosphatase 1 [Source:MGI Symbol;Acc:MGI:2654470]	4108.74	4235.42	3786.43	3921.28	4264.66	3666.04	3662.8	3721.5	3515.52	4465.35	3423.86	3848.62	3632.75	3613.15	3300.74	3897.66	3273.67	3234.79
ENSMUSG00000026175	Vil1	villin 1 [Source:MGI Symbol;Acc:MGI:98930]	12.509	9.40739	38.7439	6.8332	1.99703	14.7784	5.87773	9.88183	4.86375	22.573	7.42702	13.2066	13.6974	7.51349	4.53025	0	13.2346	6.7795
ENSMUSG00000073650	Catip	ciliogenesis associated TTC17 interacting protein [Source:MGI Symbol;Acc:MGI:2685062]	7.69787	7.31686	38.7439	16.5949	4.99257	17.7341	1.95924	6.91728	20.4277	7.18231	13.793	9.90494	17.6109	6.67865	6.34235	4.72902	6.61728	10.6535
ENSMUSG00000026435	Slc45a3	solute carrier family 45, member 3 [Source:MGI Symbol;Acc:MGI:1922082]	1.92447	6.2716	27.2254	11.7141	14.9777	13.7932	1.95924	2.96455	6.80925	9.2344	3.18301	19.8099	11.7406	37.5674	17.2149	6.62063	11.3439	7.748
ENSMUSG00000026436	Elk4	ELK4, member of ETS oncogene family [Source:MGI Symbol;Acc:MGI:102853]	1627.14	1957.78	1951.85	1710.25	1576.65	1728.09	1406.74	1438.79	1536.94	1438.51	1605.3	1747.67	1381.48	1266.44	1230.42	1578.55	1307.39	1298.76
ENSMUSG00000059149	Mfsd4a	major facilitator superfamily domain containing 4A [Source:MGI Symbol;Acc:MGI:2442786]	49.0739	27.1769	48.1681	72.2367	75.8871	79.8035	19.5924	19.7637	36.9645	48.2241	32.8911	42.9214	59.6815	158.618	97.8533	49.1818	69.0088	54.236
ENSMUSG00000118219	Gm29695	predicted gene, 29695 [Source:MGI Symbol;Acc:MGI:5588854]	0	0	0	0	0	0	0	0	0	0	0	0	0	0.834832	0	0	0	0
ENSMUSG00000042115	Klhdc8a	kelch domain containing 8A [Source:MGI Symbol;Acc:MGI:2442630]	615.83	553.991	382.203	545.68	497.26	489.659	324.255	272.738	176.068	1143.01	320.423	386.293	193.72	303.879	236.479	847.44	531.273	407.739
ENSMUSG00000042066	Tmcc2	transmembrane and coiled-coil domains 2 [Source:MGI Symbol;Acc:MGI:1916125]	1955.26	2569.26	1980.13	2111.46	2411.41	2080.8	2909.47	2674.02	2454.25	3587.05	3139.51	3245.52	1596.73	2064.54	1643.57	2341.81	1782.89	1445.97
ENSMUSG00000058729	Lin9	lin-9 DREAM MuvB core complex component [Source:MGI Symbol;Acc:MGI:1919818]	81.7899	80.4855	107.855	83.9507	94.8589	90.641	94.0436	107.712	120.621	88.2398	82.7582	82.5412	83.1628	141.087	106.008	80.3933	83.1887	70.7005
ENSMUSG00000026497	Mixl1	Mix1 homeobox-like 1 (Xenopus laevis) [Source:MGI Symbol;Acc:MGI:1351322]	0	0	0	0	0	0	0	0	0	0	0	1.10055	0	0	0	0	0	0
ENSMUSG00000026499	Acbd3	acyl-Coenzyme A binding domain containing 3 [Source:MGI Symbol;Acc:MGI:2181074]	1263.41	1277.31	1479.6	1330.52	1143.3	1372.42	1247.06	1238.19	1298.62	1214.84	1255.17	1256.83	1539	1291.48	1452.4	1370.47	1440.68	1611.58
ENSMUSG00000041396	Mettl18	methyltransferase like 18 [Source:MGI Symbol;Acc:MGI:1917212]	127.977	132.749	102.619	122.021	130.805	113.301	95.0232	106.724	87.5475	95.4221	92.3072	59.4296	92.9467	131.903	91.511	133.358	113.439	89.102
ENSMUSG00000026582	Sele	selectin, endothelial cell [Source:MGI Symbol;Acc:MGI:98278]	1634.84	2475.19	3633.55	1517.95	831.763	3169.48	7451	9314.61	10015.4	5519.09	17693.3	25571.3	2962.55	1013.49	1153.4	1797.97	5825.1	3444.96
ENSMUSG00000026581	Sell	selectin, lymphocyte [Source:MGI Symbol;Acc:MGI:98279]	92.3745	59.5802	41.8853	28.309	55.9168	51.2319	67.5939	112.653	56.4195	69.771	114.588	108.954	33.2651	145.261	50.7388	53.9108	71.8448	44.551
ENSMUSG00000026580	Selp	selectin, platelet [Source:MGI Symbol;Acc:MGI:98280]	39.4516	50.1728	85.8648	31.2375	20.9688	66.0103	97.9621	139.334	208.168	69.771	423.34	620.71	87.0763	77.6394	27.1815	40.6696	113.439	74.5745
ENSMUSG00000041559	Fmod	fibromodulin [Source:MGI Symbol;Acc:MGI:1328364]	2.8867	2.09053	5.23566	2.92851	5.99109	3.94091	8.81659	4.94091	11.673	2.05209	1.061	4.4022	7.82709	12.5225	19.027	6.62063	4.72663	6.7795
ENSMUSG00000026450	Chit1	chitinase 1 (chitotriosidase) [Source:MGI Symbol;Acc:MGI:1919134]	0.962234	0	0	0.976171	0.998515	0	0.979621	0	0.97275	1.02604	0	3.30165	0	0.834832	0.906049	0	0	0
ENSMUSG00000064246	Chil1	chitinase-like 1 [Source:MGI Symbol;Acc:MGI:1340899]	0.962234	2.09053	4.18853	0.976171	2.99554	1.97046	16.6536	38.5391	47.6647	21.5469	91.2462	95.7477	0.978386	2.5045	0	0.945804	0	0
ENSMUSG00000042451	Mybph	myosin binding protein H [Source:MGI Symbol;Acc:MGI:1858196]	0	0	1.04713	0	0	0	0	9.88183	10.7002	0	2.12201	6.60329	0	0.834832	0	0	0.945326	0
ENSMUSG00000051251	Nhlh1	nescient helix loop helix 1 [Source:MGI Symbol;Acc:MGI:98481]	2.8867	3.1358	5.23566	4.88086	7.98812	6.8966	0.979621	0.988183	2.91825	5.13022	1.061	6.60329	2.93516	0	2.71815	2.83741	1.89065	2.9055
ENSMUSG00000003458	Ncstn	nicastrin [Source:MGI Symbol;Acc:MGI:1891700]	4074.1	3957.38	3540.35	3574.74	3965.1	3352.73	5095.01	5175.11	4800.52	4655.16	5215.89	4994.29	4435.02	4791.93	5074.78	4561.61	4514.88	4340.82
ENSMUSG00000026553	Copa	coatomer protein complex subunit alpha [Source:MGI Symbol;Acc:MGI:1334462]	5550.17	5367.44	5684.88	5144.42	5352.04	5295.6	6298.96	6089.18	6051.48	6050.58	6426.49	6105.84	6377.12	5922.3	6107.68	6122.19	6207.96	6421.16
ENSMUSG00000003464	Pex19	peroxisomal biogenesis factor 19 [Source:MGI Symbol;Acc:MGI:1334458]	1554.01	1361.98	1353.94	1355.9	1543.7	1382.28	1339.14	1372.59	1435.78	1330.78	1297.61	1417.51	1448.01	1434.24	1443.34	1360.07	1432.17	1494.4
ENSMUSG00000026554	Dcaf8	DDB1 and CUL4 associated factor 8 [Source:MGI Symbol;Acc:MGI:91860]	3848.94	3799.54	3663.91	3827.57	3785.37	3673.92	4145.76	4195.82	4473.68	3891.79	3886.45	3865.13	4046.6	3826.03	4214.94	3851.31	3981.71	4051.24
ENSMUSG00000013698	Pea15a	proliferation and apoptosis adaptor protein 15A [Source:MGI Symbol;Acc:MGI:104799]	8360.85	8481.29	7837.78	8227.17	7793.41	7457.2	7480.39	6994.36	7485.31	9539.14	8156.99	8398.29	7128.52	7512.65	6548.02	8548.17	7137.21	7485.54
ENSMUSG00000007122	Casq1	calsequestrin 1 [Source:MGI Symbol;Acc:MGI:1309468]	19.2447	15.679	7.32992	18.5473	17.9733	23.6455	35.2664	31.6219	12.6457	31.8074	26.5251	25.3126	18.5893	17.5315	12.6847	12.2954	18.9065	21.307
ENSMUSG00000026556	Vangl2	VANGL planar cell polarity 2 [Source:MGI Symbol;Acc:MGI:2135272]	761.127	753.637	614.666	726.271	751.882	655.177	658.305	638.366	383.263	647.434	508.22	380.79	553.766	597.74	636.047	1175.63	742.081	520.085
ENSMUSG00000097993	Ptprv	protein tyrosine phosphatase, receptor type, V [Source:MGI Symbol;Acc:MGI:108027]	63.5075	43.9012	49.2152	49.7847	66.9005	50.2467	2688.08	2834.11	2159.5	460.694	1148	1040.02	222.094	79.309	293.56	69.9895	155.979	219.85
ENSMUSG00000031506	Ptpn7	protein tyrosine phosphatase, non-receptor type 7 [Source:MGI Symbol;Acc:MGI:2156893]	8.66011	11.4979	11.5184	12.6902	6.9896	13.7932	50.9403	31.6219	22.3732	40.0157	38.1961	34.117	14.6758	35.0629	19.9331	32.1573	28.3598	14.5275
ENSMUSG00000026426	Arl8a	ADP-ribosylation factor-like 8A [Source:MGI Symbol;Acc:MGI:1915974]	1047.87	1118.43	1137.19	1089.41	1126.32	1150.75	968.845	985.218	917.303	963.456	924.133	1008.1	1067.42	1012.65	1034.71	962.828	934.928	970.437
ENSMUSG00000026062	Slc9a2	solute carrier family 9 (sodium/hydrogen exchanger), member 2 [Source:MGI Symbol;Acc:MGI:105075]	13.4713	6.2716	28.2726	12.6902	21.9673	37.4387	4.89811	3.95273	5.8365	8.20836	5.30501	3.30165	21.5245	50.0899	24.4633	17.0245	18.9065	9.685
ENSMUSG00000092572	Serpinb10	serine (or cysteine) peptidase inhibitor, clade B (ovalbumin), member 10 [Source:MGI Symbol;Acc:MGI:2138648]	3.84894	2.09053	2.09426	2.92851	1.99703	1.97046	9.79621	12.8464	7.782	13.3386	20.1591	28.6143	0.978386	6.67865	4.53025	3.78321	3.78131	0.9685
ENSMUSG00000026303	Mlph	melanophilin [Source:MGI Symbol;Acc:MGI:2176380]	76.0165	68.9875	75.3935	78.0937	60.9094	79.8035	111.677	133.405	206.223	114.917	64.7212	167.283	85.1196	70.9607	65.2356	77.5559	87.9154	100.724
ENSMUSG00000090550	Prlh	prolactin releasing hormone [Source:MGI Symbol;Acc:MGI:3644668]	0.962234	1.04527	0	0	0	0	0	0	0.97275	1.02604	0	0	0.978386	0	0	0.945804	0.945326	1.937
ENSMUSG00000026304	Rab17	RAB17, member RAS oncogene family [Source:MGI Symbol;Acc:MGI:104640]	1.92447	1.04527	8.37705	10.7379	9.98515	10.8375	0.979621	0	1.9455	1.02604	3.18301	5.50274	2.93516	19.2011	7.2484	6.62063	6.61728	3.874
ENSMUSG00000048874	Phf3	PHD finger protein 3 [Source:MGI Symbol;Acc:MGI:2446126]	1837.87	1809.36	2064.94	1959.18	1761.38	2149.77	1750.58	1873.59	2477.59	1744.28	2031.82	2045.92	2023.3	1601.21	2038.61	1696.77	1959.66	2085.18
ENSMUSG00000026064	Ptp4a1	protein tyrosine phosphatase 4a1 [Source:MGI Symbol;Acc:MGI:1277096]	59.6585	93.0287	128.797	86.8792	63.9049	119.213	74.4512	62.2555	86.5747	59.5106	62.5992	132.066	80.2276	36.7326	65.2356	73.7727	101.15	89.102
ENSMUSG00000117310	Ptp4a1	protein tyrosine phosphatase 4a1 [Source:MGI Symbol;Acc:MGI:1277096]	24.0559	27.1769	39.791	27.3328	17.9733	37.4387	19.5924	19.7637	23.346	21.5469	27.5861	56.128	28.3732	10.018	21.7452	26.4825	24.5785	27.118
ENSMUSG00000060244	Alyref2	Aly/REF export factor 2 [Source:MGI Symbol;Acc:MGI:1913144]	98.1479	86.7571	80.6291	107.379	76.8856	69.9512	57.7976	65.2201	49.6102	64.6408	61.5382	55.0274	55.768	76.8045	77.0142	98.3636	79.4074	66.8265
ENSMUSG00000038209	Itln1	intelectin 1 (galactofuranose binding) [Source:MGI Symbol;Acc:MGI:1333831]	0	0	0	0	0	0	4.89811	6.91728	1.9455	8.20836	8.48802	6.60329	0	0	0	0	0	0
ENSMUSG00000004709	Cd244a	CD244 molecule A [Source:MGI Symbol;Acc:MGI:109294]	7.69787	7.31686	4.18853	2.92851	5.99109	3.94091	25.4701	18.7755	31.128	36.9376	108.222	84.7423	0	16.6966	5.4363	5.67482	20.7972	4.8425
ENSMUSG00000004707	Ly9	lymphocyte antigen 9 [Source:MGI Symbol;Acc:MGI:96885]	11.5468	6.2716	7.32992	4.88086	4.99257	5.91137	5.87773	14.8227	14.5912	28.7292	47.7451	41.8209	9.78386	21.7056	7.2484	9.45804	54.8289	6.7795
ENSMUSG00000094215	Gm6489	predicted gene 6489 [Source:MGI Symbol;Acc:MGI:3646684]	0	0	0	0	0	0	0	0	0	0	0	0	0	0	0	0	0	0
ENSMUSG00000020423	Btg2	BTG anti-proliferation factor 2 [Source:MGI Symbol;Acc:MGI:108384]	40055.9	49732.7	41703.1	42169.6	38949.1	44677.2	43172.9	58368	49416.7	42383.8	63163.6	64754.1	35900.9	19798.9	36497.5	36388.9	42678.7	40494.9
ENSMUSG00000009772	Nuak2	NUAK family, SNF1-like kinase, 2 [Source:MGI Symbol;Acc:MGI:1921387]	1332.69	2295.4	2787.46	1709.28	1317.04	2293.61	1339.14	1719.44	2002.89	2113.65	2784.07	3643.92	1740.55	1031.85	848.062	1295.75	1711.99	1743.3
ENSMUSG00000041945	Mfsd9	major facilitator superfamily domain containing 9 [Source:MGI Symbol;Acc:MGI:2443548]	104.884	77.3497	63.875	75.1652	99.8515	78.8183	95.0232	124.511	113.812	102.604	92.3072	68.234	105.666	143.591	132.283	107.822	103.041	73.606
ENSMUSG00000103421	Golt1a	golgi transport 1A [Source:MGI Symbol;Acc:MGI:1915588]	0	0	0	0	0	0.985229	0	0	0	0	0	0	0	0	0	0	0.945326	0
ENSMUSG00000026638	Irf6	interferon regulatory factor 6 [Source:MGI Symbol;Acc:MGI:1859211]	6.73564	9.40739	17.8012	9.76171	9.98515	8.86706	11.7555	6.91728	9.7275	5.13022	14.854	12.106	7.82709	19.2011	16.3089	4.72902	13.2346	8.7165
ENSMUSG00000097918	Ascl5	achaete-scute family bHLH transcription factor 5 [Source:MGI Symbol;Acc:MGI:2685043]	0	0	2.09426	1.95234	2.99554	0	0	0	0	0	0	0	1.95677	0.834832	0	0	0	0
ENSMUSG00000026407	Cacna1s	calcium channel, voltage-dependent, L type, alpha 1S subunit [Source:MGI Symbol;Acc:MGI:88294]	21.1692	10.4527	21.9898	7.80937	29.9554	18.7193	1.95924	13.8346	13.6185	7.18231	10.61	2.2011	163.39	81.8135	202.955	44.4528	195.683	144.307
ENSMUSG00000041570	Camsap2	calmodulin regulated spectrin-associated protein family, member 2 [Source:MGI Symbol;Acc:MGI:1922434]	2201.59	2365.44	2403.17	2135.86	2072.92	2413.81	2256.07	2348.91	2655.61	2334.25	2433.94	2363.98	2400.96	1796.56	2267.84	2248.18	2506.06	2450.31
ENSMUSG00000041605	Inava	innate immunity activator [Source:MGI Symbol;Acc:MGI:1921579]	0.962234	0	3.1414	0	1.99703	1.97046	0	0	3.891	3.07813	0	1.10055	2.93516	5.84382	1.8121	3.78321	0.945326	1.937
ENSMUSG00000114694	Gm47995	predicted gene, 47995 [Source:MGI Symbol;Acc:MGI:6097291]	3.84894	1.04527	3.1414	0	0	3.94091	0	0	0	1.02604	0	0	0	3.33933	3.6242	1.89161	0.945326	3.874
ENSMUSG00000114582	3110040M04Rik	RIKEN cDNA 3110040M04 gene [Source:MGI Symbol;Acc:MGI:1920426]	0	0	0	0	0	0	0	0	0.97275	0	0	0	0	0	0	0	0	0
ENSMUSG00000114591	Gm47996	predicted gene, 47996 [Source:MGI Symbol;Acc:MGI:6097293]	0	0	1.04713	0	0	0	0	0	0	0	0	0	0	0	0.906049	0	0	0.9685
ENSMUSG00000034088	Hdlbp	high density lipoprotein (HDL) binding protein [Source:MGI Symbol;Acc:MGI:99256]	4146.27	4493.6	4996.91	3901.76	4258.67	4603.97	5170.44	5055.54	5160.44	4991.71	5082.2	5309.05	5770.52	4658.36	5041.26	4151.13	5079.24	5688
ENSMUSG00000026276	Septin2	septin 2 [Source:MGI Symbol;Acc:MGI:97298]	9.62234	15.679	24.084	32.2136	25.9614	28.5716	28.409	25.6928	10.7002	21.5469	16.976	23.1115	22.5029	9.18315	20.8391	16.0787	22.6878	25.181
ENSMUSG00000060715	1700019A02Rik	RIKEN cDNA 1700019A02 gene [Source:MGI Symbol;Acc:MGI:1916647]	1.92447	0	1.04713	0	0.998515	0	0.979621	0.988183	0	0	0	0	0	1.66966	0	0	0	0.9685
ENSMUSG00000026098	Pms1	PMS1 homolog 1, mismatch repair system component [Source:MGI Symbol;Acc:MGI:1202302]	67.3564	48.0822	51.3095	52.7132	72.8916	57.1433	48.0014	57.3146	75.8745	35.9116	35.0131	37.4187	67.5086	55.0989	67.0477	51.0734	58.6102	61.0155
ENSMUSG00000026097	Ormdl1	ORM1-like 1 (S. cerevisiae) [Source:MGI Symbol;Acc:MGI:2181669]	123.166	93.0287	93.1947	124.95	125.813	128.08	120.493	126.487	98.2477	97.4742	87.0022	93.5467	95.8818	108.528	118.692	88.9055	104.931	133.653
ENSMUSG00000100679	Gm28778	predicted gene 28778 [Source:MGI Symbol;Acc:MGI:5579484]	1.92447	0	1.04713	0	0	0	0	0.988183	0	0	0	1.10055	0	0	0	0	0.945326	0
ENSMUSG00000026096	Osgepl1	O-sialoglycoprotein endopeptidase-like 1 [Source:MGI Symbol;Acc:MGI:1919335]	19.2447	11.4979	15.707	17.5711	24.9629	12.808	26.4498	16.7991	10.7002	7.18231	16.976	13.2066	12.719	18.3663	22.6512	17.9703	23.6332	17.433
ENSMUSG00000099913	Gm28551	predicted gene 28551 [Source:MGI Symbol;Acc:MGI:5579257]	0.962234	0	0	0	0	0	0	0	0	0	0	0	0.978386	0	2.71815	0	1.89065	0.9685
ENSMUSG00000026095	Asnsd1	asparagine synthetase domain containing 1 [Source:MGI Symbol;Acc:MGI:1917646]	30.7915	37.6296	18.8484	33.1898	27.9584	23.6455	30.3683	26.6809	13.6185	24.6251	19.098	19.8099	18.5893	30.0539	26.2754	24.5909	20.7972	18.4015
ENSMUSG00000044816	D630023F18Rik	RIKEN cDNA D630023F18 gene [Source:MGI Symbol;Acc:MGI:2138198]	0	0	0	1.95234	0	0.985229	0	0	0.97275	4.10418	0	2.2011	0	0	0	0	0	0
ENSMUSG00000025950	Idh1	isocitrate dehydrogenase 1 (NADP+), soluble [Source:MGI Symbol;Acc:MGI:96413]	704.355	757.818	566.498	699.915	653.029	645.325	735.695	896.282	1088.51	766.455	646.151	739.569	586.053	595.235	645.107	642.201	570.032	564.636
ENSMUSG00000025949	Pikfyve	phosphoinositide kinase, FYVE type zinc finger containing [Source:MGI Symbol;Acc:MGI:1335106]	708.204	801.719	790.584	784.842	733.908	879.809	904.19	886.4	878.393	795.185	951.719	835.317	843.369	601.914	843.532	737.727	776.113	821.288
ENSMUSG00000025964	Adam23	a disintegrin and metallopeptidase domain 23 [Source:MGI Symbol;Acc:MGI:1345162]	65.4319	156.79	125.656	59.5464	105.843	89.6558	132.249	102.771	163.422	142.62	227.055	161.781	118.385	72.6304	115.974	65.2605	75.6261	42.614
ENSMUSG00000115378	Gm39653	predicted gene, 39653 [Source:MGI Symbol;Acc:MGI:5622538]	0	0	0	0	0	0	0	0	0	1.02604	0	0	0	0	0	0	0	0
ENSMUSG00000025963	Mdh1b	malate dehydrogenase 1B, NAD (soluble) [Source:MGI Symbol;Acc:MGI:1923918]	0	0	0	0	0	0	0	0	0.97275	0	0	1.10055	0	0	0	0	0.945326	0
ENSMUSG00000025962	Fastkd2	FAST kinase domains 2 [Source:MGI Symbol;Acc:MGI:1922869]	168.391	160.971	194.766	231.353	174.74	195.075	184.169	163.05	163.422	221.626	199.469	173.887	231.877	222.065	187.552	226.047	213.644	208.228
ENSMUSG00000048234	Rnf149	ring finger protein 149 [Source:MGI Symbol;Acc:MGI:2677438]	128.939	98.255	140.316	107.379	113.831	133.006	186.128	205.542	236.378	163.141	359.68	469.934	222.094	197.02	256.412	119.171	246.73	186.921
ENSMUSG00000050967	Creg2	cellular repressor of E1A-stimulated genes 2 [Source:MGI Symbol;Acc:MGI:1928333]	69.2809	26.1316	62.8279	69.3082	91.8634	143.843	25.4701	71.1492	139.103	7.18231	30.7691	16.5082	662.367	109.363	770.142	96.472	228.769	288.613
ENSMUSG00000057173	Rfx8	regulatory factor X 8 [Source:MGI Symbol;Acc:MGI:3588206]	9.62234	4.18106	2.09426	5.85703	7.98812	3.94091	6.85735	3.95273	2.91825	3.07813	2.12201	1.10055	1.95677	2.5045	6.34235	5.67482	2.83598	3.874
ENSMUSG00000026074	Map4k4	mitogen-activated protein kinase kinase kinase kinase 4 [Source:MGI Symbol;Acc:MGI:1349394]	7131.12	7611.63	7894.33	7452.09	6539.27	7617.79	8049.55	7634.7	8448.33	9885.94	10252.5	10286.8	6830.11	6148.54	5807.78	7310.12	7580.57	7689.89
ENSMUSG00000026073	Il1r2	interleukin 1 receptor, type II [Source:MGI Symbol;Acc:MGI:96546]	24.0559	15.679	10.4713	4.88086	10.9837	12.808	32.3275	58.3028	31.128	50.2762	83.8192	117.759	13.6974	22.5405	6.34235	16.0787	31.1958	14.5275
ENSMUSG00000090553	Snrpe	small nuclear ribonucleoprotein E [Source:MGI Symbol;Acc:MGI:98346]	377.196	379.432	357.072	434.396	423.37	333.993	281.151	308.313	272.37	349.881	311.935	291.645	258.294	312.227	279.969	333.869	276.035	286.676
ENSMUSG00000102976	Zc3h11a	zinc finger CCCH type containing 11A [Source:MGI Symbol;Acc:MGI:1917829]	147.222	198.601	228.275	187.425	154.77	215.765	179.271	164.038	173.149	187.766	167.638	190.395	234.813	116.876	175.774	156.058	187.175	214.039
ENSMUSG00000094410	Zbed6	zinc finger, BED type containing 6 [Source:MGI Symbol;Acc:MGI:3828086]	888.142	1088.12	1193.73	1070.86	803.804	1155.67	1373.43	1330.09	1480.53	1175.85	1360.21	1295.35	1468.56	847.354	1355.45	1265.49	1570.19	1608.68
ENSMUSG00000051998	Lax1	lymphocyte transmembrane adaptor 1 [Source:MGI Symbol;Acc:MGI:2443362]	15.3957	33.4485	11.5184	27.3328	19.9703	19.7046	10.7758	9.88183	12.6457	13.3386	15.915	15.4077	10.7622	13.3573	9.06049	17.9703	17.0159	6.7795
ENSMUSG00000026463	Atp2b4	ATPase, Ca++ transporting, plasma membrane 4 [Source:MGI Symbol;Acc:MGI:88111]	672.602	849.801	862.837	818.031	923.626	819.71	1338.16	1166.06	946.486	1163.53	1176.65	1319.56	939.25	1112.83	1115.35	1083.89	948.162	676.982
ENSMUSG00000025925	Terf1	telomeric repeat binding factor 1 [Source:MGI Symbol;Acc:MGI:109634]	419.534	372.115	318.328	379.731	329.51	373.402	349.725	402.19	404.664	422.73	437.133	380.79	282.754	352.299	284.5	369.809	286.434	282.802
ENSMUSG00000032719	Sbspon	somatomedin B and thrombospondin, type 1 domain containing [Source:MGI Symbol;Acc:MGI:2684952]	0.962234	0	2.09426	0	0	3.94091	1.95924	2.96455	1.9455	0	1.061	2.2011	2.93516	10.018	3.6242	0	0.945326	0.9685
ENSMUSG00000067795	4930444P10Rik	RIKEN cDNA 4930444P10 gene [Source:MGI Symbol;Acc:MGI:1923049]	0.962234	0	0	0	0	0	0	0	0	0	0	0	0.978386	0	0	0.945804	0	0
ENSMUSG00000043716	Rpl7	ribosomal protein L7 [Source:MGI Symbol;Acc:MGI:98073]	6843.41	7035.68	7015.78	7567.28	7097.44	6150.78	4750.18	5339.15	7116.64	6762.66	6594.13	7020.4	5884.01	6706.2	4955.18	5851.69	5506.53	5594.06
ENSMUSG00000025921	Rdh10	retinol dehydrogenase 10 (all-trans) [Source:MGI Symbol;Acc:MGI:1924238]	318.499	425.423	498.435	349.469	336.499	474.88	359.521	356.734	439.683	303.709	326.789	407.203	467.668	285.512	324.366	264.825	322.356	369.967
ENSMUSG00000025920	Stau2	staufen double-stranded RNA binding protein 2 [Source:MGI Symbol;Acc:MGI:1352508]	156.844	80.4855	162.305	119.093	153.771	141.873	174.373	212.459	294.743	110.813	141.113	165.082	246.553	137.747	255.506	115.388	215.534	261.495
ENSMUSG00000055980	Irs1	insulin receptor substrate 1 [Source:MGI Symbol;Acc:MGI:99454]	458.986	186.057	640.845	320.184	368.452	671.926	246.865	282.62	742.208	191.87	217.506	308.154	521.48	185.333	495.609	156.058	404.6	737.997
ENSMUSG00000026142	Rhbdd1	rhomboid domain containing 1 [Source:MGI Symbol;Acc:MGI:1924117]	928.556	914.608	944.513	797.532	930.616	807.888	1017.83	984.23	950.377	1036.3	950.658	990.494	1034.15	1057.73	1031.99	994.985	1013.39	932.666
ENSMUSG00000004768	Rab23	RAB23, member RAS oncogene family [Source:MGI Symbol;Acc:MGI:99833]	335.82	368.979	327.752	340.684	390.419	359.608	385.971	369.58	423.146	325.256	321.484	315.858	338.522	388.197	384.165	346.164	350.716	367.062
ENSMUSG00000042215	Bag2	BCL2-associated athanogene 2 [Source:MGI Symbol;Acc:MGI:1891254]	21.1692	52.2633	27.2254	45.88	41.9376	37.4387	34.2867	34.5864	19.455	31.8074	27.5861	27.5137	35.2219	46.7506	33.5238	39.7238	34.0318	24.2125
ENSMUSG00000042197	Zfp451	zinc finger protein 451 [Source:MGI Symbol;Acc:MGI:2137896]	821.748	892.657	878.543	851.221	801.807	834.489	847.372	850.825	817.11	927.544	853.046	828.713	772.925	728.808	811.82	918.375	786.512	774.8
ENSMUSG00000042182	Bend6	BEN domain containing 6 [Source:MGI Symbol;Acc:MGI:2444572]	0	2.09053	0	0	1.99703	0	8.81659	1.97637	4.86375	10.2604	5.30501	11.0055	0	3.33933	1.8121	1.89161	0.945326	0
ENSMUSG00000026131	Dst	dystonin [Source:MGI Symbol;Acc:MGI:104627]	3694.02	2403.07	3645.07	2630.78	3701.49	3962.59	6148.1	5340.14	6174.04	3409.55	5490.69	4626.71	6812.5	4432.12	8307.57	2970.77	6151.24	7173.68
ENSMUSG00000042111	Ccdc115	coiled-coil domain containing 115 [Source:MGI Symbol;Acc:MGI:1916918]	447.439	445.283	437.701	520.299	448.333	392.121	339.929	291.514	233.46	295.501	255.702	231.115	402.117	408.233	371.48	496.547	361.115	406.77
ENSMUSG00000026127	Imp4	IMP4, U3 small nucleolar ribonucleoprotein [Source:MGI Symbol;Acc:MGI:106572]	789.032	941.785	917.287	884.411	853.73	801.976	1055.05	994.112	903.685	1134.81	1051.45	979.488	839.455	895.775	846.25	945.804	907.513	830.005
ENSMUSG00000026126	Ptpn18	protein tyrosine phosphatase, non-receptor type 18 [Source:MGI Symbol;Acc:MGI:108410]	59.6585	70.0328	50.2623	84.9269	41.9376	63.0546	46.0422	51.3855	42.801	63.6148	81.6972	72.6362	44.0274	72.6304	38.0541	73.7727	54.8289	42.614
ENSMUSG00000026125	Prss39	protease, serine 39 [Source:MGI Symbol;Acc:MGI:1270856]	0.962234	0	0	0	0	0	0.979621	0	0	0	0	0	0	0	0	0	0	0
ENSMUSG00000050122	Vwa3b	von Willebrand factor A domain containing 3B [Source:MGI Symbol;Acc:MGI:1918103]	5.7734	2.09053	2.09426	2.92851	1.99703	0.985229	0.979621	3.95273	12.6457	1.02604	2.12201	5.50274	3.91354	0	1.8121	2.83741	3.78131	4.8425
ENSMUSG00000026114	Cnga3	cyclic nucleotide gated channel alpha 3 [Source:MGI Symbol;Acc:MGI:1341818]	0	0	0	0	0	0	0	0	0	1.02604	0	0	0	0	0	0	0	0.9685
ENSMUSG00000026113	Inpp4a	inositol polyphosphate-4-phosphatase, type I [Source:MGI Symbol;Acc:MGI:1931123]	826.559	648.065	681.683	633.535	831.763	793.109	721.981	669.988	708.162	572.533	719.36	674.636	982.299	607.758	1063.7	576.94	827.161	981.091
ENSMUSG00000026112	Coa5	cytochrome C oxidase assembly factor 5 [Source:MGI Symbol;Acc:MGI:1923428]	1005.53	825.76	915.193	974.219	978.544	960.598	989.417	983.242	1160.49	820.836	933.682	942.07	997.954	962.561	1154.31	881.489	1093.74	1166.07
ENSMUSG00000026111	Unc50	unc-50 homolog [Source:MGI Symbol;Acc:MGI:1914637]	768.825	777.678	640.845	855.126	867.709	794.094	883.618	866.636	813.219	792.106	775.593	683.441	642.8	813.961	788.263	846.494	729.792	715.722
ENSMUSG00000026072	Il1r1	interleukin 1 receptor, type I [Source:MGI Symbol;Acc:MGI:96545]	595.623	679.423	660.74	668.677	590.122	660.103	844.433	757.936	778.2	1009.63	929.438	921.159	456.906	587.722	510.106	907.972	818.653	643.084
ENSMUSG00000070942	Il1rl2	interleukin 1 receptor-like 2 [Source:MGI Symbol;Acc:MGI:1913107]	312.726	360.617	349.742	339.708	324.517	340.889	295.846	344.876	486.375	248.303	340.582	323.561	312.105	334.768	319.835	334.815	309.122	247.936
ENSMUSG00000026069	Il1rl1	interleukin 1 receptor-like 1 [Source:MGI Symbol;Acc:MGI:98427]	0	1.04527	1.04713	0.976171	0.998515	1.97046	8.81659	2.96455	1.9455	6.15627	2.12201	5.50274	2.93516	5.84382	0	0	0.945326	2.9055
ENSMUSG00000026070	Il18r1	interleukin 18 receptor 1 [Source:MGI Symbol;Acc:MGI:105383]	2.8867	4.18106	2.09426	3.90468	6.9896	6.8966	25.4701	19.7637	9.7275	14.3646	9.54902	29.7148	2.93516	6.67865	6.34235	5.67482	12.2892	3.874
ENSMUSG00000026068	Il18rap	interleukin 18 receptor accessory protein [Source:MGI Symbol;Acc:MGI:1338888]	15.3957	8.36213	5.23566	2.92851	5.99109	4.92614	20.572	28.6573	11.673	9.2344	40.3181	27.5137	6.8487	9.18315	1.8121	6.62063	11.3439	8.7165
ENSMUSG00000026065	Slc9a4	solute carrier family 9 (sodium/hydrogen exchanger), member 4 [Source:MGI Symbol;Acc:MGI:105074]	0	0	0	0	0.998515	0.985229	0.979621	2.96455	1.9455	1.02604	1.061	4.4022	0	2.5045	2.71815	0.945804	1.89065	0
ENSMUSG00000055322	Tns1	tensin 1 [Source:MGI Symbol;Acc:MGI:104552]	17883.1	18996.7	22017	18398.9	16875.9	20417.9	18665.7	18642.1	30146.5	17991.7	16576	22406.1	18064.9	15882.7	16386.8	15903.7	13860.4	15014.7
ENSMUSG00000061815	Rufy4	RUN and FYVE domain containing 4 [Source:MGI Symbol;Acc:MGI:3588214]	9.62234	3.1358	7.32992	11.7141	5.99109	17.7341	1.95924	12.8464	7.782	8.20836	3.18301	4.4022	7.82709	10.018	9.06049	4.72902	6.61728	6.7795
ENSMUSG00000026180	Cxcr2	chemokine (C-X-C motif) receptor 2 [Source:MGI Symbol;Acc:MGI:105303]	2.8867	3.1358	3.1414	0	1.99703	0.985229	9.79621	13.8346	15.564	5.13022	41.3791	37.4187	0	0.834832	0.906049	0	2.83598	0.9685
ENSMUSG00000048480	Cxcr1	chemokine (C-X-C motif) receptor 1 [Source:MGI Symbol;Acc:MGI:2448715]	0	0	0	0	0	0	0.979621	0.988183	0	0	0	0	0	0	0	0	0	0
ENSMUSG00000006304	Arpc2	actin related protein 2/3 complex, subunit 2 [Source:MGI Symbol;Acc:MGI:1923959]	7265.83	7179.93	7866.05	7272.48	7165.34	7670.01	6070.71	6620.83	7322.86	6607.73	7227.55	7751.17	7837.85	6265.41	7729.51	7195.67	7499.27	8107.32
ENSMUSG00000064272	Gpbar1	G protein-coupled bile acid receptor 1 [Source:MGI Symbol;Acc:MGI:2653863]	1.92447	2.09053	2.09426	0	2.99554	2.95569	0.979621	0	0.97275	1.02604	0	0	0	8.34832	2.71815	2.83741	0.945326	2.9055
ENSMUSG00000006299	Aamp	angio-associated migratory protein [Source:MGI Symbol;Acc:MGI:107809]	3506.38	3713.83	4325.7	3739.71	3422.91	3708.4	2582.28	2636.47	2962.02	3133.54	2880.62	3114.55	3510.45	2870.99	2960.06	3085.21	2985.34	3625.1
ENSMUSG00000026179	Pnkd	paroxysmal nonkinesiogenic dyskinesia [Source:MGI Symbol;Acc:MGI:1930773]	897.764	516.361	1013.62	731.152	729.914	986.214	715.123	795.487	1503.87	589.976	406.364	659.229	749.444	706.268	726.652	563.699	643.767	824.194
ENSMUSG00000006301	Tmbim1	transmembrane BAX inhibitor motif containing 1 [Source:MGI Symbol;Acc:MGI:1916910]	5800.35	6823.5	5993.78	5776	6117.9	5002.99	7615.57	6272.98	4790.79	8186.81	6366.02	6297.34	5434.93	5495.7	5408.21	7280.8	5889.38	5332.56
ENSMUSG00000033364	Usp37	ubiquitin specific peptidase 37 [Source:MGI Symbol;Acc:MGI:2442483]	469.57	452.6	581.158	411.944	406.396	466.998	303.683	327.089	331.708	285.24	363.924	347.773	636.929	354.804	504.67	414.262	488.734	683.761
ENSMUSG00000026174	Cnot9	CCR4-NOT transcription complex, subunit 9 [Source:MGI Symbol;Acc:MGI:1928902]	432.043	476.641	362.308	433.42	509.243	426.604	466.3	441.718	416.337	434.017	427.584	397.298	361.024	487.542	472.052	515.463	475.499	416.455
ENSMUSG00000026173	Plcd4	phospholipase C, delta 4 [Source:MGI Symbol;Acc:MGI:107469]	13.4713	22.9958	15.707	16.5949	17.9733	8.86706	6.85735	7.90546	14.5912	5.13022	8.48802	6.60329	10.7622	9.18315	12.6847	9.45804	16.0705	2.9055
ENSMUSG00000026135	Zfp142	zinc finger protein 142 [Source:MGI Symbol;Acc:MGI:1924514]	760.165	1050.49	1276.45	1024	878.693	1063.06	871.863	725.326	883.257	896.763	875.327	1078.54	1113.4	729.643	878.868	914.592	1021.9	1075.04
ENSMUSG00000026172	Bcs1l	BCS1-like (yeast) [Source:MGI Symbol;Acc:MGI:1914071]	176.089	166.197	176.965	158.14	191.715	162.563	179.271	163.05	156.613	192.896	180.37	177.188	156.542	225.405	199.331	183.486	188.12	177.236
ENSMUSG00000026171	Rnf25	ring finger protein 25 [Source:MGI Symbol;Acc:MGI:1890215]	537.889	615.662	507.859	622.797	588.125	541.876	416.339	436.777	441.628	425.808	414.852	395.097	494.085	463.332	443.058	495.601	471.718	492.967
ENSMUSG00000033276	Stk36	serine/threonine kinase 36 [Source:MGI Symbol;Acc:MGI:1920831]	71.2053	73.1686	98.4304	76.1413	63.9049	97.5376	73.4716	85.9719	98.2477	52.3283	61.5382	48.4241	174.153	67.6214	91.511	52.965	86.0247	156.897
ENSMUSG00000033257	Ttll4	tubulin tyrosine ligase-like family, member 4 [Source:MGI Symbol;Acc:MGI:1914784]	489.777	555.036	741.369	503.704	480.286	653.207	582.875	587.969	578.786	519.179	639.785	602	562.572	507.578	559.939	573.157	568.141	615.966
ENSMUSG00000026170	Cyp27a1	cytochrome P450, family 27, subfamily a, polypeptide 1 [Source:MGI Symbol;Acc:MGI:88594]	1024.78	418.106	725.662	699.915	891.674	881.78	569.16	697.657	1057.38	283.188	540.05	622.911	1030.24	476.689	1083.64	431.286	724.12	1090.53
ENSMUSG00000006542	Prkag3	protein kinase, AMP-activated, gamma 3 non-catalytic subunit [Source:MGI Symbol;Acc:MGI:1891343]	37.5271	14.6337	20.9426	23.4281	24.9629	38.4239	14.6943	20.7518	23.346	13.3386	14.854	18.7093	32.2867	15.027	30.8057	12.2954	18.9065	34.866
ENSMUSG00000033227	Wnt6	wingless-type MMTV integration site family, member 6 [Source:MGI Symbol;Acc:MGI:98960]	0	0	1.04713	0	0.998515	2.95569	0	2.96455	0.97275	0	7.42702	3.30165	0.978386	0	0	0	1.89065	0
ENSMUSG00000026167	Wnt10a	wingless-type MMTV integration site family, member 10A [Source:MGI Symbol;Acc:MGI:108071]	0	0	1.04713	0.976171	0	0.985229	0	0	0	1.02604	0	2.2011	0	0.834832	1.8121	0	0	0
ENSMUSG00000026197	Zfand2b	zinc finger, AN1 type domain 2B [Source:MGI Symbol;Acc:MGI:1916068]	377.196	412.88	369.637	349.469	428.363	342.86	374.215	361.675	324.898	376.558	318.301	334.567	340.478	400.719	356.983	371.701	358.279	343.818
ENSMUSG00000026198	Abcb6	ATP-binding cassette, sub-family B (MDR/TAP), member 6 [Source:MGI Symbol;Acc:MGI:1921354]	9.62234	1.04527	3.1414	6.8332	4.99257	4.92614	6.85735	1.97637	0.97275	2.05209	2.12201	2.2011	1.95677	1.66966	2.71815	2.83741	5.67196	0.9685
ENSMUSG00000033124	Atg9a	autophagy related 9A [Source:MGI Symbol;Acc:MGI:2138446]	556.171	573.851	562.31	460.753	614.087	465.028	918.885	850.825	716.917	795.185	885.937	734.066	665.302	691.241	704	653.55	639.986	566.573
ENSMUSG00000026199	Ankzf1	ankyrin repeat and zinc finger domain containing 1 [Source:MGI Symbol;Acc:MGI:1098746]	473.419	488.139	418.853	491.99	534.205	478.821	483.933	461.481	377.427	486.345	408.486	396.198	332.651	465.836	481.112	550.458	384.748	340.912
ENSMUSG00000026200	Glb1l	galactosidase, beta 1-like [Source:MGI Symbol;Acc:MGI:1921827]	363.724	298.946	305.762	341.66	361.462	360.594	413.4	394.285	471.784	413.496	390.449	400.6	386.462	374.005	444.87	355.622	379.076	348.66
ENSMUSG00000026201	Stk16	serine/threonine kinase 16 [Source:MGI Symbol;Acc:MGI:1313271]	1020.93	902.064	916.24	960.552	1115.34	947.79	877.74	778.688	764.581	885.476	797.874	720.859	944.142	965.9	997.56	988.365	939.654	1034.36
ENSMUSG00000026202	Tuba4a	tubulin, alpha 4A [Source:MGI Symbol;Acc:MGI:1095410]	284.821	568.625	432.465	383.635	438.348	354.682	231.191	278.668	349.217	370.402	344.826	421.51	391.354	345.62	272.721	345.218	351.661	301.204
ENSMUSG00000096094	A630095N17Rik	RIKEN cDNA A630095N17 gene [Source:MGI Symbol;Acc:MGI:2686470]	0	0	0	0	0	0.985229	0	0	0	0	0	0	0	0	0	0	0	0
ENSMUSG00000026203	Dnajb2	DnaJ heat shock protein family (Hsp40) member B2 [Source:MGI Symbol;Acc:MGI:1928739]	1087.32	1098.57	1083.78	1139.19	1117.34	1048.28	904.19	834.026	936.758	926.518	877.449	909.053	1187.76	984.267	1032.9	1146.31	1174.1	1450.81
ENSMUSG00000026204	Ptprn	protein tyrosine phosphatase, receptor type, N [Source:MGI Symbol;Acc:MGI:102765]	5.7734	8.36213	7.32992	1.95234	3.99406	3.94091	5.87773	12.8464	5.8365	2.05209	9.54902	4.4022	13.6974	5.00899	10.8726	7.56643	4.72663	11.622
ENSMUSG00000033061	Resp18	regulated endocrine-specific protein 18 [Source:MGI Symbol;Acc:MGI:1098222]	0	0	0	1.95234	0	0	0	0.988183	0.97275	0	0	0	0	0	0	0	0	0
ENSMUSG00000026209	Dnpep	aspartyl aminopeptidase [Source:MGI Symbol;Acc:MGI:1278328]	994.95	994.048	928.806	942.005	1017.49	971.436	989.417	1068.23	1007.77	946.013	926.255	944.271	1262.12	1157.08	1321.02	907.972	1084.29	1016.93
ENSMUSG00000026208	Des	desmin [Source:MGI Symbol;Acc:MGI:94885]	2142.9	460.962	2651.34	1223.14	869.706	2444.35	1009.99	1301.44	4042.75	706.945	321.484	1356.98	1559.55	515.926	777.39	410.479	1004.88	2595.58
ENSMUSG00000026207	Speg	SPEG complex locus [Source:MGI Symbol;Acc:MGI:109282]	3000.25	1330.62	2616.78	2147.58	2532.23	2764.55	1797.6	1860.75	2319.04	1061.96	1307.16	1445.02	3177.8	1798.23	3700.31	1603.14	2895.53	3966.98
ENSMUSG00000033021	Gmppa	GDP-mannose pyrophosphorylase A [Source:MGI Symbol;Acc:MGI:1916330]	422.421	374.205	357.072	362.159	453.326	396.062	454.544	370.569	379.372	430.939	429.706	438.018	414.836	502.569	413.159	406.696	443.358	407.739
ENSMUSG00000079457	Gm7609	predicted pseudogene 7609 [Source:MGI Symbol;Acc:MGI:3644536]	17.3202	12.5432	9.42419	11.7141	11.9822	14.7784	21.5517	19.7637	23.346	32.8334	23.3421	22.011	6.8487	33.3933	10.8726	20.8077	21.7425	4.8425
ENSMUSG00000118591	Gm52955	predicted gene, 52955 [Source:MGI Symbol;Acc:MGI:6388834]	3.84894	1.04527	0	0	0.998515	0.985229	5.87773	6.91728	5.8365	7.18231	7.42702	4.4022	0.978386	2.5045	0	4.72902	1.89065	0
ENSMUSG00000118607	Gm7592	predicted gene 7592 [Source:MGI Symbol;Acc:MGI:3644077]	1.92447	0	4.18853	4.88086	0.998515	0.985229	14.6943	12.8464	12.6457	13.3386	24.4031	19.8099	0.978386	11.6876	4.53025	5.67482	2.83598	5.811
ENSMUSG00000070034	Sp110	Sp110 nuclear body protein [Source:MGI Symbol;Acc:MGI:1923364]	525.38	571.76	465.974	557.394	466.306	475.865	1.95924	1.97637	1.9455	4.10418	3.18301	3.30165	392.333	519.265	430.373	704.624	586.102	373.841
ENSMUSG00000070031	Sp140	Sp140 nuclear body protein [Source:MGI Symbol;Acc:MGI:3702467]	150.109	210.098	173.824	181.568	159.762	174.385	0	3.95273	2.91825	2.05209	2.12201	2.2011	155.563	176.984	154.028	274.283	231.605	128.811
ENSMUSG00000026222	Sp100	nuclear antigen Sp100 [Source:MGI Symbol;Acc:MGI:109561]	2695.22	2936.15	2615.73	2692.28	2112.86	2468	2375.58	1790.59	2133.24	2439.93	2628.1	2394.79	1899.05	2464.42	1950.72	2763.64	2469.19	1756.86
ENSMUSG00000052760	A630001G21Rik	RIKEN cDNA A630001G21 gene [Source:MGI Symbol;Acc:MGI:2443131]	156.844	179.786	165.447	153.259	153.771	133.991	153.801	145.263	114.784	166.219	211.14	174.987	118.385	185.333	135.001	227.939	217.425	146.244
ENSMUSG00000026288	Inpp5d	inositol polyphosphate-5-phosphatase D [Source:MGI Symbol;Acc:MGI:107357]	2000.48	2789.81	2274.37	2253.98	2083.9	1949.77	2168.88	2387.45	2111.84	2802.13	2973.99	2720.56	1733.7	2293.28	1996.03	2626.5	1765.87	1268.74
ENSMUSG00000026289	Atg16l1	autophagy related 16-like 1 (S. cerevisiae) [Source:MGI Symbol;Acc:MGI:1924290]	828.484	1084.99	1016.76	995.695	1037.46	980.303	902.231	855.766	840.456	1058.88	984.61	903.551	860.98	953.378	878.868	957.153	788.402	860.997
ENSMUSG00000056055	Sag	S-antigen, retina and pineal gland (arrestin) [Source:MGI Symbol;Acc:MGI:98227]	9.62234	12.5432	6.28279	6.8332	6.9896	14.7784	4.89811	1.97637	5.8365	4.10418	2.12201	6.60329	4.89193	1.66966	2.71815	7.56643	6.61728	7.748
ENSMUSG00000070738	Dgkd	diacylglycerol kinase, delta [Source:MGI Symbol;Acc:MGI:2138334]	1557.86	1882.52	1918.35	1503.3	1723.44	1724.15	1541.92	1590.97	1431.89	1810.97	2066.83	1943.57	1560.53	1641.28	1414.34	1801.76	1692.13	1501.18
ENSMUSG00000005501	Usp40	ubiquitin specific peptidase 40 [Source:MGI Symbol;Acc:MGI:2443184]	450.326	464.098	387.439	415.849	393.415	402.959	351.684	304.36	301.552	384.767	285.41	247.623	409.944	501.734	488.361	469.119	477.39	356.408
ENSMUSG00000090165	Ugt1a10	UDP glycosyltransferase 1 family, polypeptide A10 [Source:MGI Symbol;Acc:MGI:3580642]	0	0	0	0	0	0	0	1.97637	1.9455	9.2344	2.12201	3.30165	0	0	0	0	0	0
ENSMUSG00000089675	Ugt1a8	UDP glucuronosyltransferase 1 family, polypeptide A8 [Source:MGI Symbol;Acc:MGI:3576090]	0	0	0	0	0	0	0.979621	0.988183	0	0	0	0	0	0	0	0	0	0
ENSMUSG00000090124	Ugt1a7c	UDP glucuronosyltransferase 1 family, polypeptide A7C [Source:MGI Symbol;Acc:MGI:3032636]	34.6404	42.8559	65.9693	53.6894	37.9436	37.4387	13.7147	18.7755	14.5912	13.3386	19.098	29.7148	55.768	85.9877	60.7053	85.1223	61.4462	44.551
ENSMUSG00000090145	Ugt1a6b	UDP glucuronosyltransferase 1 family, polypeptide A6B [Source:MGI Symbol;Acc:MGI:3580629]	0	0	0	0	0	0	0	0	1.9455	1.02604	0	1.10055	0	0	0	0	0	0.9685
ENSMUSG00000054545	Ugt1a6a	UDP glucuronosyltransferase 1 family, polypeptide A6A [Source:MGI Symbol;Acc:MGI:2137698]	0	0	0	1.95234	0	0	0	0	0	0	0	1.10055	0	0	0	0.945804	0.945326	0
ENSMUSG00000089943	Ugt1a5	UDP glucuronosyltransferase 1 family, polypeptide A5 [Source:MGI Symbol;Acc:MGI:3032634]	0	0	0	0	0	0	0	0	0	0	1.061	0	0	0	0	0	0	0
ENSMUSG00000090171	Ugt1a2	UDP glucuronosyltransferase 1 family, polypeptide A2 [Source:MGI Symbol;Acc:MGI:3576049]	0	0	0	0	0	0	0	0	0.97275	1.02604	0	0	0	0	0	0	0	0
ENSMUSG00000081984	Dnajb3	DnaJ heat shock protein family (Hsp40) member B3 [Source:MGI Symbol;Acc:MGI:1306822]	9.62234	11.4979	6.28279	10.7379	7.98812	12.808	0.979621	4.94091	3.891	5.13022	5.30501	3.30165	10.7622	11.6876	9.06049	7.56643	9.45326	7.748
ENSMUSG00000089960	Ugt1a1	UDP glucuronosyltransferase 1 family, polypeptide A1 [Source:MGI Symbol;Acc:MGI:98898]	0	0	0	0	0	0.985229	0	0	0	1.02604	0	0	0.978386	0	0.906049	0	0	0
ENSMUSG00000079429	Mroh2a	maestro heat-like repeat family member 2A [Source:MGI Symbol;Acc:MGI:3705228]	4.81117	12.5432	9.42419	7.80937	15.9762	8.86706	6.85735	9.88183	20.4277	10.2604	5.30501	9.90494	6.8487	5.00899	13.5907	8.51223	10.3986	10.6535
ENSMUSG00000044783	Hjurp	Holliday junction recognition protein [Source:MGI Symbol;Acc:MGI:2685821]	1336.54	1511.45	1720.44	1535.52	1486.79	1562.57	732.757	738.173	1032.09	798.263	632.358	640.519	1587.92	1839.13	1721.49	2041.99	1798.01	1595.12
ENSMUSG00000036251	Trpm8	transient receptor potential cation channel, subfamily M, member 8 [Source:MGI Symbol;Acc:MGI:2181435]	0	0	0	0.976171	0	0	2.93886	0.988183	0.97275	1.02604	2.12201	4.4022	0	0	0	0	0	0
ENSMUSG00000026295	Spp2	secreted phosphoprotein 2 [Source:MGI Symbol;Acc:MGI:1922646]	0	0	8.37705	0	0	1.97046	0.979621	0.988183	1.9455	9.2344	1.061	2.2011	0	0.834832	0	0.945804	0.945326	0
ENSMUSG00000062310	Glrp1	glutamine repeat protein 1 [Source:MGI Symbol;Acc:MGI:108038]	0	0	0	0	0	0	0	0	0	0	0	0	0	0.834832	0	0	0	0
ENSMUSG00000026374	Tsn	translin [Source:MGI Symbol;Acc:MGI:109263]	990.139	1020.18	1040.85	1030.84	1110.35	1029.56	1075.62	1178.9	1067.11	1100.95	1041.9	942.07	1019.48	1046.04	1042.86	1054.57	1055.93	1125.4
ENSMUSG00000026377	Nifk	nucleolar protein interacting with the FHA domain of MKI67 [Source:MGI Symbol;Acc:MGI:1915199]	324.273	384.658	378.015	426.587	371.447	389.165	330.132	305.349	323.926	396.053	307.691	326.863	394.29	364.822	344.299	436.961	382.857	413.55
ENSMUSG00000064302	Clasp1	CLIP associating protein 1 [Source:MGI Symbol;Acc:MGI:1923957]	1065.19	1135.16	1229.33	1078.67	1139.31	1155.67	1650.66	1538.6	1410.49	1513.42	1550.12	1375.69	1616.29	1278.13	1763.17	1381.82	1655.27	1578.66
ENSMUSG00000026380	Tfcp2l1	transcription factor CP2-like 1 [Source:MGI Symbol;Acc:MGI:2444691]	65.4319	24.0411	117.279	75.1652	94.8589	107.39	25.4701	41.5037	71.9835	53.3543	27.5861	68.234	76.3141	326.419	181.21	111.605	93.5873	81.354
ENSMUSG00000026437	Cdk18	cyclin-dependent kinase 18 [Source:MGI Symbol;Acc:MGI:97518]	112.581	73.1686	120.42	90.7839	59.9109	110.346	95.0232	65.2201	109.921	60.5366	37.1351	77.0384	95.8818	96.8405	62.5174	87.9597	76.5714	120.094
ENSMUSG00000042046	Dstyk	dual serine/threonine and tyrosine protein kinase [Source:MGI Symbol;Acc:MGI:1925064]	1536.69	1669.29	1516.25	1732.7	1671.51	1654.2	2278.6	2148.31	1973.71	2188.55	1955.43	1683.84	1703.37	1723.93	1928.07	1962.54	1841.5	1627.08
ENSMUSG00000026439	Rbbp5	retinoblastoma binding protein 5, histone lysine methyltransferase complex subunit [Source:MGI Symbol;Acc:MGI:1918367]	779.41	902.064	757.076	809.246	844.743	833.504	769.982	800.428	785.009	879.32	840.314	757.178	752.379	821.475	870.714	909.863	817.707	784.485
ENSMUSG00000041577	Prelp	proline arginine-rich end leucine-rich repeat [Source:MGI Symbol;Acc:MGI:2151110]	22.1314	8.36213	13.6127	22.4519	26.9599	17.7341	56.818	49.4091	62.256	81.0575	43.5011	60.5302	34.2435	49.2551	47.1146	22.6993	30.2504	29.055
ENSMUSG00000042429	Adora1	adenosine A1 receptor [Source:MGI Symbol;Acc:MGI:99401]	14.4335	2.09053	9.42419	11.7141	17.9733	11.8227	11.7555	7.90546	16.5367	6.15627	8.48802	4.4022	17.6109	63.4472	31.7117	15.1329	11.3439	2.9055
ENSMUSG00000026458	Ppfia4	protein tyrosine phosphatase, receptor type, f polypeptide (PTPRF), interacting protein (liprin), alpha 4 [Source:MGI Symbol;Acc:MGI:1915757]	14.4335	11.4979	16.7541	13.6664	12.9807	17.7341	11.7555	19.7637	21.4005	27.7032	28.6471	37.4187	17.6109	23.3753	3.6242	2.83741	8.50794	6.7795
ENSMUSG00000042305	Tmem183a	transmembrane protein 183A [Source:MGI Symbol;Acc:MGI:1914729]	1034.4	1170.7	1145.56	1104.05	1069.41	1083.75	843.454	928.892	931.894	923.44	932.621	861.73	1086.01	862.381	886.116	982.69	994.483	998.524
ENSMUSG00000026456	Cyb5r1	cytochrome b5 reductase 1 [Source:MGI Symbol;Acc:MGI:1919267]	620.641	652.246	638.75	660.868	671.002	549.758	654.387	521.761	540.849	718.231	632.358	648.223	564.529	703.763	632.423	678.141	527.492	563.667
ENSMUSG00000026457	Adipor1	adiponectin receptor 1 [Source:MGI Symbol;Acc:MGI:1919924]	4024.06	4068.17	4056.59	3874.42	3968.1	3999.04	3679.46	3691.85	3926.02	3873.32	3672.13	4112.75	4111.18	3507.13	3677.65	3531.63	3403.18	3997.97
ENSMUSG00000003051	Elf3	E74-like factor 3 [Source:MGI Symbol;Acc:MGI:1101781]	21.1692	4.18106	27.2254	25.3804	25.9614	29.5569	5.87773	3.95273	12.6457	6.15627	3.18301	15.4077	20.5461	58.4382	26.2754	17.9703	25.5238	21.307
ENSMUSG00000041926	Rnpep	arginyl aminopeptidase (aminopeptidase B) [Source:MGI Symbol;Acc:MGI:2384902]	957.423	1140.39	1008.39	990.814	1042.45	1005.92	945.334	931.856	697.462	1331.81	1070.55	1013.61	740.638	1188.8	825.411	1212.52	988.811	796.107
ENSMUSG00000062580	Timm17a	translocase of inner mitochondrial membrane 17a [Source:MGI Symbol;Acc:MGI:1343131]	849.653	769.316	811.527	911.744	840.749	760.597	730.797	722.362	769.445	794.158	752.251	765.982	861.958	812.291	793.699	803.933	851.739	884.241
ENSMUSG00000048096	Lmod1	leiomodin 1 (smooth muscle) [Source:MGI Symbol;Acc:MGI:2135671]	29.8293	9.40739	20.9426	25.3804	74.8886	49.2614	16.6536	19.7637	58.365	32.8334	24.4031	56.128	56.7464	142.756	126.847	34.9947	60.5009	45.5195
ENSMUSG00000041889	Shisa4	shisa family member 4 [Source:MGI Symbol;Acc:MGI:1924802]	53.8851	53.3086	89.0062	46.8562	50.9243	78.8183	24.4905	34.5864	39.8827	27.7032	25.4641	34.117	53.8112	61.7776	42.5843	42.5612	52.9383	73.606
ENSMUSG00000041879	Ipo9	importin 9 [Source:MGI Symbol;Acc:MGI:1918944]	1489.54	1474.87	1586.4	1314.9	1499.77	1460.11	1918.1	1887.43	1906.59	1995.66	2058.35	2011.8	1602.6	1691.37	1629.98	1704.34	1745.07	1545.73
ENSMUSG00000009418	Nav1	neuron navigator 1 [Source:MGI Symbol;Acc:MGI:2183683]	3365.89	4469.56	3715.22	4379.1	3745.43	3821.7	4470.01	3815.37	2694.52	5217.44	5129.95	4094.04	3558.39	3886.14	3755.57	5894.25	4806.98	3483.7
ENSMUSG00000026421	Csrp1	cysteine and glycine-rich protein 1 [Source:MGI Symbol;Acc:MGI:88549]	5806.12	6074.04	7536.21	5429.46	5590.68	6134.03	4281.92	3861.82	5967.82	5203.07	3925.71	5397.09	5525.92	5463.14	4151.52	5656.85	5105.71	5545.63
ENSMUSG00000041801	Phlda3	pleckstrin homology like domain, family A, member 3 [Source:MGI Symbol;Acc:MGI:1351485]	742.845	878.023	738.228	612.059	513.237	498.526	1178.48	974.348	576.841	1637.57	1529.97	1052.12	620.297	1136.21	634.235	855.007	636.205	469.723
ENSMUSG00000026418	Tnni1	troponin I, skeletal, slow 1 [Source:MGI Symbol;Acc:MGI:105073]	4.81117	21.9506	18.8484	13.6664	5.99109	11.8227	28.409	21.74	17.5095	29.7553	31.8301	34.117	8.80547	7.51349	11.7786	13.2413	20.7972	13.559
ENSMUSG00000041782	Lad1	ladinin [Source:MGI Symbol;Acc:MGI:109343]	18.2824	6.2716	39.791	37.0945	32.951	29.5569	15.6739	14.8227	18.4822	25.6511	13.793	18.7093	8.80547	71.7955	24.4633	38.778	20.7972	16.4645
ENSMUSG00000026414	Tnnt2	troponin T2, cardiac [Source:MGI Symbol;Acc:MGI:104597]	13.4713	7.31686	14.6598	7.80937	7.98812	15.7637	11.7555	17.7873	32.1007	15.3907	11.671	18.7093	16.6326	20.036	9.06049	11.3496	15.1252	32.929
ENSMUSG00000026413	Pkp1	plakophilin 1 [Source:MGI Symbol;Acc:MGI:1328359]	0	0	0	0	0	0	0	0	0	0	0	0	0	0.834832	0	0.945804	0	0
ENSMUSG00000051985	Igfn1	immunoglobulin-like and fibronectin type III domain containing 1 [Source:MGI Symbol;Acc:MGI:3045352]	0	0	0	0.976171	0	0	0	0	0	0	0	0	0	0	2.71815	0	1.89065	0
ENSMUSG00000026411	Tmem9	transmembrane protein 9 [Source:MGI Symbol;Acc:MGI:1913491]	1340.39	848.756	956.031	1058.17	1431.87	1076.86	925.742	963.478	963.995	742.856	746.946	713.156	1811.97	1167.93	1822.97	959.991	1505.9	1617.4
ENSMUSG00000026565	Pou2f1	POU domain, class 2, transcription factor 1 [Source:MGI Symbol;Acc:MGI:101898]	761.127	653.291	713.097	701.867	621.076	753.7	782.717	732.244	700.38	648.46	599.467	583.291	913.812	555.163	925.983	817.174	893.333	938.477
ENSMUSG00000026564	Dusp27	dual specificity phosphatase 27 (putative) [Source:MGI Symbol;Acc:MGI:2685055]	0	1.04527	1.04713	0	0	0	0.979621	0.988183	0.97275	1.02604	0	1.10055	1.95677	3.33933	0.906049	3.78321	4.72663	0.9685
ENSMUSG00000000544	Gpa33	glycoprotein A33 (transmembrane) [Source:MGI Symbol;Acc:MGI:1891703]	0	0	0	0	0	0	0	0	0.97275	0	0	0	0	0	0.906049	0	0	0
ENSMUSG00000040629	Mael	maelstrom spermatogenic transposon silencer [Source:MGI Symbol;Acc:MGI:2138453]	0.962234	0	0	0.976171	0	0	0.979621	0	0.97275	0	1.061	1.10055	0.978386	0	1.8121	0	1.89065	0.9685
ENSMUSG00000040612	Ildr2	immunoglobulin-like domain containing receptor 2 [Source:MGI Symbol;Acc:MGI:1196370]	4232.87	1402.75	2854.48	2002.13	3308.08	3429.58	4429.85	5073.33	6027.16	1106.08	3268.95	2608.3	9178.24	4048.93	10984.9	2791.07	8410.57	9991.05
ENSMUSG00000026563	Tada1	transcriptional adaptor 1 [Source:MGI Symbol;Acc:MGI:1196415]	423.383	432.74	406.287	403.159	371.447	418.722	360.501	371.557	295.716	356.037	358.619	310.355	388.419	364.822	336.144	414.262	399.873	327.353
ENSMUSG00000040596	Pogk	pogo transposable element with KRAB domain [Source:MGI Symbol;Acc:MGI:1918842]	1109.46	1182.2	1264.94	1132.36	1061.42	1254.2	851.291	846.873	1023.33	758.247	926.255	939.869	1251.36	870.73	1312.87	1180.36	1406.65	1314.25
ENSMUSG00000050625	Ccdc121rt1	coiled-coil domain containing 121, retrogene 1 [Source:MGI Symbol;Acc:MGI:2685601]	0	0	0	0	0.998515	0	0	0	0	0	0	0	0	0	0	0	0	0
ENSMUSG00000047369	Dnah14	dynein, axonemal, heavy chain 14 [Source:MGI Symbol;Acc:MGI:2444525]	6.73564	3.1358	3.1414	3.90468	7.98812	2.95569	2.93886	1.97637	2.91825	3.07813	4.24401	2.2011	1.95677	4.17416	3.6242	1.89161	1.89065	4.8425
ENSMUSG00000038633	Degs1	delta(4)-desaturase, sphingolipid 1 [Source:MGI Symbol;Acc:MGI:1097711]	3313.93	2515.95	2822.02	2687.4	2990.55	2756.67	3490.39	3598.96	2964.94	2904.73	2966.56	3259.83	3097.57	2521.19	3315.23	2398.56	3010.86	3492.41
ENSMUSG00000047539	Fbxo28	F-box protein 28 [Source:MGI Symbol;Acc:MGI:1261890]	776.523	758.863	724.615	802.413	822.776	870.942	919.864	874.542	891.039	908.049	819.094	797.898	761.184	814.796	848.968	897.568	850.794	763.178
ENSMUSG00000026608	Kctd3	potassium channel tetramerisation domain containing 3 [Source:MGI Symbol;Acc:MGI:2444629]	575.416	648.065	615.713	631.583	647.038	635.473	552.506	521.761	545.713	546.882	622.809	581.09	565.507	525.944	600.711	608.152	539.781	574.321
ENSMUSG00000037624	Kcnk2	potassium channel, subfamily K, member 2 [Source:MGI Symbol;Acc:MGI:109366]	0	0	0	0	0.998515	0.985229	0.979621	0.988183	0.97275	0	2.12201	2.2011	0.978386	1.66966	0.906049	0	0	0
ENSMUSG00000004880	Lbr	lamin B receptor [Source:MGI Symbol;Acc:MGI:2138281]	1197.02	1390.2	1414.67	1232.9	1292.08	1263.06	1410.65	1498.09	1427.02	1619.1	1549.06	1660.73	1064.48	1208	1096.32	1332.64	1227.98	1085.69
ENSMUSG00000022995	Enah	ENAH actin regulator [Source:MGI Symbol;Acc:MGI:108360]	461.872	195.465	629.326	334.827	408.393	560.595	419.278	545.477	910.494	229.834	307.691	412.706	671.173	368.996	547.254	255.367	454.702	830.973
ENSMUSG00000026511	Srp9	signal recognition particle 9 [Source:MGI Symbol;Acc:MGI:1350930]	1064.23	1008.68	997.917	1223.14	986.533	1051.24	757.247	822.168	869.638	851.617	726.787	793.496	808.147	743	735.712	870.139	832.833	928.792
ENSMUSG00000016252	Atp5e	ATP synthase, H+ transporting, mitochondrial F1 complex, epsilon subunit [Source:MGI Symbol;Acc:MGI:1855697]	734.185	622.978	618.855	1031.81	746.889	672.911	530.955	559.312	500.966	673.085	656.761	597.598	631.059	669.535	596.181	675.304	586.102	788.359
ENSMUSG00000027304	Rtf1	RTF1, Paf1/RNA polymerase II complex component [Source:MGI Symbol;Acc:MGI:1309480]	1270.15	1397.52	1293.21	1359.81	1271.11	1411.83	1063.87	1177.91	1582.66	1136.86	1203.18	1282.14	1257.23	1041.04	1113.53	1167.12	1097.52	1092.47
ENSMUSG00000000394	Gcg	glucagon [Source:MGI Symbol;Acc:MGI:95674]	0	1.04527	0	0	0	0	0	0	0	0	0	1.10055	0	0	0	0	0	0
ENSMUSG00000016257	Prelid3b	PRELI domain containing 3B [Source:MGI Symbol;Acc:MGI:1913640]	559.058	498.592	530.896	630.607	519.228	529.068	437.891	483.221	558.358	454.538	482.756	483.141	522.458	475.019	490.173	481.414	578.54	546.234
ENSMUSG00000027296	Itpka	inositol 1,4,5-trisphosphate 3-kinase A [Source:MGI Symbol;Acc:MGI:1333822]	0	0	1.04713	2.92851	0	0	0.979621	2.96455	2.91825	3.07813	0	1.10055	0	2.5045	0	0	0	0
ENSMUSG00000014873	Surf2	surfeit gene 2 [Source:MGI Symbol;Acc:MGI:98444]	431.081	425.423	486.916	492.966	402.401	461.087	389.889	349.817	372.563	364.246	430.767	385.192	429.511	364.822	386.883	446.419	406.49	461.975
ENSMUSG00000027460	Angpt4	angiopoietin 4 [Source:MGI Symbol;Acc:MGI:1336887]	26.9426	53.3086	49.2152	62.475	57.9139	35.4682	54.8588	70.161	113.812	85.1617	24.4031	144.172	60.6599	46.7506	67.0477	61.4772	46.321	37.7715
ENSMUSG00000050600	Zfp831	zinc finger protein 831 [Source:MGI Symbol;Acc:MGI:3641861]	8.66011	5.22633	5.23566	4.88086	8.98663	6.8966	2.93886	2.96455	2.91825	1.02604	4.24401	5.50274	3.91354	8.34832	14.4968	17.9703	12.2892	5.811
ENSMUSG00000014867	Surf4	surfeit gene 4 [Source:MGI Symbol;Acc:MGI:98445]	2615.35	2410.38	2455.52	2448.24	2774.87	2220.71	2891.84	2828.18	2681.87	3004.26	3059.93	3063.93	2660.23	2955.3	2578.62	2518.68	2705.52	2720.52
ENSMUSG00000027459	Fam110a	family with sequence similarity 110, member A [Source:MGI Symbol;Acc:MGI:1921097]	3378.4	3819.4	3168.62	3236.01	3124.35	2878.84	2389.3	2171.04	1747.06	2526.12	2328.9	2182.39	2416.61	2412.66	2343.04	4001.7	2676.22	2320.53
ENSMUSG00000050530	Fam171a1	family with sequence similarity 171, member A1 [Source:MGI Symbol;Acc:MGI:2442917]	2427.72	2965.42	2309.97	2563.43	2383.45	2317.26	2864.41	2609.79	2025.27	3170.48	3118.29	2743.67	2073.2	2388.45	2194.45	2965.09	2169.52	1716.18
ENSMUSG00000049897	Stkld1	serine/threonine kinase-like domain containing 1 [Source:MGI Symbol;Acc:MGI:2685557]	1.92447	2.09053	3.1414	0.976171	1.99703	0.985229	0.979621	2.96455	1.9455	1.02604	4.24401	3.30165	1.95677	0	1.8121	0.945804	2.83598	2.9055
ENSMUSG00000027463	Slc52a3	solute carrier protein family 52, member 3 [Source:MGI Symbol;Acc:MGI:1916948]	226.125	243.547	182.201	223.543	297.557	172.415	209.639	198.625	252.915	185.714	158.089	210.205	173.174	247.11	218.358	304.549	207.972	103.63
ENSMUSG00000060257	Scrt2	scratch family zinc finger 2 [Source:MGI Symbol;Acc:MGI:2139287]	0	0	1.04713	0	0	0	0	0	0	0	0	0	0	0	0	0	0	0
ENSMUSG00000032802	Srxn1	sulfiredoxin 1 homolog (S. cerevisiae) [Source:MGI Symbol;Acc:MGI:104971]	594.661	968.961	626.185	938.1	823.775	500.496	691.612	583.028	516.53	660.773	624.931	584.391	671.173	812.291	565.375	648.821	692.924	564.636
ENSMUSG00000068079	Tcf15	transcription factor 15 [Source:MGI Symbol;Acc:MGI:104664]	61.583	85.7118	56.5451	69.3082	75.8871	73.8922	46.0422	36.5628	32.1007	52.3283	32.8911	45.1225	37.1787	70.9607	54.363	66.2063	46.321	28.0865
ENSMUSG00000052406	Rexo4	REX4, 3'-5' exonuclease [Source:MGI Symbol;Acc:MGI:2684957]	490.739	478.732	575.922	541.775	579.139	493.6	542.71	516.82	553.495	615.627	570.819	474.337	484.301	527.614	506.482	518.3	476.445	495.872
ENSMUSG00000026643	Nmt2	N-myristoyltransferase 2 [Source:MGI Symbol;Acc:MGI:1202298]	611.981	643.884	725.662	611.083	630.063	763.552	768.023	730.267	717.889	621.783	624.931	629.514	745.53	555.998	638.765	570.32	668.346	702.163
ENSMUSG00000049950	Rpp38	ribonuclease P/MRP 38 subunit [Source:MGI Symbol;Acc:MGI:2443607]	40.4138	47.037	36.6496	55.6418	43.9346	38.4239	30.3683	44.4682	36.9645	35.9116	26.5251	37.4187	34.2435	47.5854	38.9601	55.8024	38.7584	45.5195
ENSMUSG00000026644	Acbd7	acyl-Coenzyme A binding domain containing 7 [Source:MGI Symbol;Acc:MGI:1925495]	0.962234	0	0	0	0	0.985229	0	0.988183	0	0	1.061	1.10055	0	0	1.8121	0	0	0
ENSMUSG00000064084	Or4c105	olfactory receptor family 4 subfamily C member 105 [Source:MGI Symbol;Acc:MGI:3031036]	0	0	0	0	0	0	0	0	0	1.02604	0	0	0	0	0	0	0	0
ENSMUSG00000014852	Adamts13	a disintegrin-like and metallopeptidase (reprolysin type) with thrombospondin type 1 motif, 13 [Source:MGI Symbol;Acc:MGI:2685556]	0	0	0	0	0	0	0	0.988183	0	0	0	0	0	1.66966	0	0	0	0
ENSMUSG00000074698	Csnk2a1	casein kinase 2, alpha 1 polypeptide [Source:MGI Symbol;Acc:MGI:88543]	1987.98	1999.59	2060.76	1956.25	2002.02	1886.71	1857.36	1788.61	1564.18	1875.61	1875.85	1793.89	1861.87	1695.54	1983.34	1935.11	1844.33	1912.79
ENSMUSG00000026650	Meig1	meiosis expressed gene 1 [Source:MGI Symbol;Acc:MGI:1202878]	2.8867	1.04527	0	5.85703	2.99554	3.94091	0.979621	0	1.9455	0	0	0	2.93516	0.834832	1.8121	0	0.945326	1.937
ENSMUSG00000027465	Tbc1d20	TBC1 domain family, member 20 [Source:MGI Symbol;Acc:MGI:1914481]	1305.75	1397.52	1319.39	1323.69	1448.84	1283.75	1611.48	1677.93	1402.71	1741.2	1551.19	1493.44	1353.11	1556.13	1447.87	1570.03	1355.6	1239.68
ENSMUSG00000000392	Fap	fibroblast activation protein [Source:MGI Symbol;Acc:MGI:109608]	17.3202	26.1316	28.2726	29.2851	24.9629	24.6307	11.7555	15.8109	11.673	23.599	13.793	26.4132	12.719	20.036	18.121	31.2115	19.8519	11.622
ENSMUSG00000015488	Cacfd1	calcium channel flower domain containing 1 [Source:MGI Symbol;Acc:MGI:1924317]	617.754	580.123	530.896	539.823	580.137	528.083	496.668	534.607	589.486	491.475	534.745	454.527	555.723	530.953	502.857	477.631	558.688	573.352
ENSMUSG00000027297	Ltk	leukocyte tyrosine kinase [Source:MGI Symbol;Acc:MGI:96840]	0	0	0	1.95234	0	0.985229	7.83697	3.95273	0.97275	8.20836	9.54902	6.60329	0	0.834832	0.906049	1.89161	0.945326	0.9685
ENSMUSG00000027466	Rbck1	RanBP-type and C3HC4-type zinc finger containing 1 [Source:MGI Symbol;Acc:MGI:1344372]	1749.34	1834.44	1704.73	1747.35	1843.26	1680.8	1890.67	1653.23	1495.12	2009	1894.95	1866.53	1522.37	1880.88	1617.3	1907.69	1673.23	1456.62
ENSMUSG00000032715	Trib3	tribbles pseudokinase 3 [Source:MGI Symbol;Acc:MGI:1345675]	54.8473	42.8559	42.9324	32.2136	29.9554	29.5569	38.2052	36.5628	30.1552	38.9897	39.2571	33.0165	31.3083	45.0809	23.5573	43.507	25.5238	27.118
ENSMUSG00000059361	Nrsn2	neurensin 2 [Source:MGI Symbol;Acc:MGI:2684969]	0	0	0	0.976171	0	0	0	0	0	0	0	1.10055	0	0.834832	0	0	0	0
ENSMUSG00000036067	Slc2a6	solute carrier family 2 (facilitated glucose transporter), member 6 [Source:MGI Symbol;Acc:MGI:2443286]	73.1298	67.9423	91.1005	40.023	63.9049	53.2024	101.881	171.944	128.403	193.922	383.022	588.794	33.2651	68.4562	34.4299	47.2902	115.33	40.677
ENSMUSG00000051817	Sox12	SRY (sex determining region Y)-box 12 [Source:MGI Symbol;Acc:MGI:98360]	270.388	187.103	213.615	267.471	257.617	247.292	251.763	226.294	250.969	227.782	143.235	200.3	244.596	256.293	308.057	198.619	184.339	224.692
ENSMUSG00000074682	Zcchc3	zinc finger, CCHC domain containing 3 [Source:MGI Symbol;Acc:MGI:1915167]	238.634	180.831	203.144	227.448	212.684	193.105	184.169	146.251	139.103	150.829	113.527	110.055	188.828	242.101	257.318	202.402	204.191	171.425
ENSMUSG00000087364	Gm13398	predicted gene 13398 [Source:MGI Symbol;Acc:MGI:3652315]	0	2.09053	0	0	0	1.97046	0	1.97637	1.9455	0	1.061	0	7.82709	0	0.906049	0.945804	1.89065	0
ENSMUSG00000009214	Mymk	myomaker, myoblast fusion factor [Source:MGI Symbol;Acc:MGI:1913389]	0	0	0	0	0	0	0	0	0	0	0	0	0	0	0	0	0	0.9685
ENSMUSG00000032680	6820408C15Rik	RIKEN cDNA 6820408C15 gene [Source:MGI Symbol;Acc:MGI:3045333]	4.81117	1.04527	3.1414	4.88086	2.99554	6.8966	1.95924	5.9291	0.97275	1.02604	2.12201	4.4022	8.80547	3.33933	7.2484	1.89161	4.72663	11.622
ENSMUSG00000026896	Ifih1	interferon induced with helicase C domain 1 [Source:MGI Symbol;Acc:MGI:1918836]	930.48	916.698	1081.69	786.794	705.95	789.168	722.96	608.721	722.753	639.226	861.534	891.445	782.709	865.721	703.094	800.15	977.467	706.037
ENSMUSG00000074680	Defb26	defensin beta 26 [Source:MGI Symbol;Acc:MGI:3643488]	0	0	1.04713	0	0	0	0	0	0	0	0	0	0	0	0	0	0	0
ENSMUSG00000044249	Defb29	defensin beta 29 [Source:MGI Symbol;Acc:MGI:1922650]	0	1.04527	4.18853	0	0	0	0	0	0.97275	0	0	0	0	0	0	0	0	0.9685
ENSMUSG00000036040	Adamtsl2	ADAMTS-like 2 [Source:MGI Symbol;Acc:MGI:1925044]	632.188	776.633	674.353	700.891	880.69	617.738	1206.89	773.747	585.595	1702.21	1322.01	1299.75	641.821	1371.63	660.51	1098.08	795.02	535.581
ENSMUSG00000009216	Fam163b	family with sequence similarity 163, member B [Source:MGI Symbol;Acc:MGI:1926106]	0	0	0	0.976171	0	0	0	0	0	0	0	1.10055	0	0	0	0	0	0
ENSMUSG00000026893	Gca	grancalcin [Source:MGI Symbol;Acc:MGI:1918521]	3.84894	9.40739	23.0369	29.2851	14.9777	12.808	19.5924	26.6809	45.7192	19.4948	14.854	18.7093	38.1571	22.5405	40.7722	22.6993	30.2504	38.74
ENSMUSG00000074678	Defb25	defensin beta 25 [Source:MGI Symbol;Acc:MGI:3651158]	5.7734	2.09053	4.18853	3.90468	2.99554	0.985229	0.979621	0	2.91825	2.05209	3.18301	3.30165	3.91354	5.84382	3.6242	4.72902	2.83598	1.937
ENSMUSG00000000359	Rem1	rad and gem related GTP binding protein 1 [Source:MGI Symbol;Acc:MGI:1097696]	268.463	241.456	228.275	242.09	201.7	242.366	275.274	216.412	219.841	223.678	198.408	144.172	195.677	209.543	191.176	317.79	200.409	129.779
ENSMUSG00000000889	Dbh	dopamine beta hydroxylase [Source:MGI Symbol;Acc:MGI:94864]	0	0	0	0	0	0	0	0	0	0	0	0	0	0	0	0	0	0
ENSMUSG00000026648	Dclre1c	DNA cross-link repair 1C [Source:MGI Symbol;Acc:MGI:2441769]	180.9	146.337	128.797	181.568	165.753	169.459	210.619	189.731	175.095	188.792	198.408	227.814	219.158	170.306	204.767	207.131	193.792	188.858
ENSMUSG00000059742	Kcnh7	potassium voltage-gated channel, subfamily H (eag-related), member 7 [Source:MGI Symbol;Acc:MGI:2159566]	0	0	0	0	0	0	0	0	0	0	1.061	1.10055	0	0	0	0	0	0
ENSMUSG00000075324	Fign	fidgetin [Source:MGI Symbol;Acc:MGI:1890647]	93.3367	40.7654	110.996	60.5226	74.8886	136.947	122.453	137.357	236.378	36.9376	48.8061	97.9488	175.131	81.8135	218.358	79.4475	169.213	206.291
ENSMUSG00000026646	Suv39h2	suppressor of variegation 3-9 2 [Source:MGI Symbol;Acc:MGI:1890396]	15.3957	17.7695	21.9898	22.4519	19.9703	27.5864	29.3886	13.8346	27.237	27.7032	22.2811	26.4132	33.2651	33.3933	22.6512	18.9161	36.8677	27.118
ENSMUSG00000009614	Sardh	sarcosine dehydrogenase [Source:MGI Symbol;Acc:MGI:2183102]	496.513	394.065	557.074	407.063	444.339	483.747	424.176	415.037	505.83	424.782	429.706	441.32	461.798	552.659	480.206	531.542	477.39	441.636
ENSMUSG00000109865	Hspa14	heat shock protein 14 [Source:MGI Symbol;Acc:MGI:1354164]	717.827	717.052	719.379	748.723	781.837	656.162	645.57	730.267	690.652	706.945	686.469	721.96	617.362	744.67	658.698	693.274	602.173	666.328
ENSMUSG00000026888	Grb14	growth factor receptor bound protein 14 [Source:MGI Symbol;Acc:MGI:1355324]	47.1495	43.9012	72.2521	40.9992	68.8975	56.158	35.2664	38.5391	19.455	30.7813	21.2201	25.3126	43.049	95.1708	70.6719	42.5612	42.5397	54.236
ENSMUSG00000051396	Gm45902	predicted gene 45902 [Source:MGI Symbol;Acc:MGI:5805017]	67.3564	61.6707	75.3935	73.2128	84.8738	76.8478	79.3493	71.1492	66.147	58.4845	78.5142	82.5412	83.1628	60.1079	76.1082	67.1521	58.6102	73.606
ENSMUSG00000039496	Cdnf	cerebral dopamine neurotrophic factor [Source:MGI Symbol;Acc:MGI:3606576]	34.6404	18.8148	31.414	35.1422	39.9406	31.5273	54.8588	38.5391	66.147	35.9116	32.8911	38.5192	43.049	39.2371	42.5843	36.8863	44.4303	40.677
ENSMUSG00000026655	Fam107b	family with sequence similarity 107, member B [Source:MGI Symbol;Acc:MGI:1913790]	1554.01	1427.83	1716.25	1300.26	1443.85	1508.39	1492.94	1592.95	2412.42	1353.35	1276.39	1826.91	1365.83	1506.87	1137.09	1502.88	1366.94	1281.33
ENSMUSG00000009621	Vav2	vav 2 oncogene [Source:MGI Symbol;Acc:MGI:102718]	251.143	129.613	283.773	175.711	155.768	326.111	239.028	308.313	676.061	290.371	259.946	471.035	271.013	180.324	188.458	132.413	267.527	406.77
ENSMUSG00000034032	Rpap1	RNA polymerase II associated protein 1 [Source:MGI Symbol;Acc:MGI:1916175]	534.04	545.629	517.283	450.991	580.137	534.979	827.78	813.275	666.334	800.315	745.885	741.77	552.788	632.803	647.825	666.792	622.97	560.762
ENSMUSG00000019188	H13	histocompatibility 13 [Source:MGI Symbol;Acc:MGI:95886]	2310.32	2674.84	3056.58	2227.62	2049.95	2334.99	2034.67	1959.57	2037.91	2191.63	2422.27	2459.73	2301.16	2014.45	1881.86	2351.27	2372.77	2507.45
ENSMUSG00000042814	Mcts2	malignant T cell amplified sequence 2 [Source:MGI Symbol;Acc:MGI:1913655]	189.56	273.86	349.742	288.947	155.768	240.396	115.595	141.31	187.741	127.23	170.821	236.618	212.31	110.198	107.82	170.245	204.191	220.818
ENSMUSG00000042745	Id1	inhibitor of DNA binding 1, HLH protein [Source:MGI Symbol;Acc:MGI:96396]	4902.58	6093.9	4229.36	6734.6	8270.7	5753.74	5551.51	5603.99	3676.02	5630.93	5194.67	3888.24	3047.67	6853.97	5649.22	6070.17	3657.47	2710.83
ENSMUSG00000009876	Cox4i2	cytochrome c oxidase subunit 4I2 [Source:MGI Symbol;Acc:MGI:2135755]	35.6027	17.7695	34.5553	33.1898	33.9495	30.5421	8.81659	15.8109	45.7192	12.3125	8.48802	20.9104	25.438	46.7506	24.4633	31.2115	21.7425	39.7085
ENSMUSG00000007659	Bcl2l1	BCL2-like 1 [Source:MGI Symbol;Acc:MGI:88139]	2757.76	4652.48	3956.06	4335.18	4765.91	4095.6	2191.41	1909.17	3207.16	4751.61	4387.25	4528.76	3021.26	3236.64	3196.54	2445.85	2199.77	2187.84
ENSMUSG00000027525	Phactr3	phosphatase and actin regulator 3 [Source:MGI Symbol;Acc:MGI:1921439]	1.92447	1.04527	0	0.976171	0	0	1.95924	4.94091	0.97275	5.13022	2.12201	1.10055	0.978386	2.5045	1.8121	3.78321	2.83598	0.9685
ENSMUSG00000027298	Tyro3	TYRO3 protein tyrosine kinase 3 [Source:MGI Symbol;Acc:MGI:104294]	717.827	354.345	626.185	568.132	989.528	728.084	861.087	1047.47	775.282	166.219	645.09	632.816	968.602	540.971	1158.84	330.085	730.737	881.335
ENSMUSG00000034903	Cobll1	Cobl-like 1 [Source:MGI Symbol;Acc:MGI:2442894]	543.662	580.123	626.185	618.893	587.127	703.453	1186.32	1058.34	977.614	1372.85	1083.28	1307.45	511.696	640.316	572.623	686.653	541.672	415.487
ENSMUSG00000060445	Sycp2	synaptonemal complex protein 2 [Source:MGI Symbol;Acc:MGI:1933281]	9.62234	9.40739	2.09426	8.78554	6.9896	5.91137	5.87773	3.95273	5.8365	9.2344	11.671	14.3071	2.93516	4.17416	5.4363	13.2413	0	9.685
ENSMUSG00000049999	Ppp1r3d	protein phosphatase 1, regulatory subunit 3D [Source:MGI Symbol;Acc:MGI:1917664]	115.468	143.201	149.74	126.902	110.835	118.227	110.697	141.31	117.703	113.891	134.747	150.775	116.428	86.8225	106.914	136.196	92.642	91.039
ENSMUSG00000070476	Fam217b	family with sequence similarity 217, member B [Source:MGI Symbol;Acc:MGI:1918782]	368.536	472.46	386.392	474.419	395.412	390.151	446.707	407.131	328.789	485.319	387.266	396.198	346.349	412.407	351.547	510.734	363.005	329.29
ENSMUSG00000039155	Cdh26	cadherin-like 26 [Source:MGI Symbol;Acc:MGI:2685856]	0	1.04527	1.04713	1.95234	1.99703	0	9.79621	7.90546	3.891	10.2604	11.671	12.106	0.978386	10.8528	7.2484	4.72902	0.945326	0.9685
ENSMUSG00000027469	Tpx2	TPX2, microtubule-associated [Source:MGI Symbol;Acc:MGI:1919369]	25.0181	36.5843	51.3095	26.3566	70.8945	29.5569	160.658	173.92	172.177	273.954	249.336	222.311	116.428	188.672	106.008	127.683	157.87	90.0705
ENSMUSG00000027470	Mylk2	myosin, light polypeptide kinase 2, skeletal muscle [Source:MGI Symbol;Acc:MGI:2139434]	0	1.04527	1.04713	1.95234	0	0	0	0.988183	0.97275	1.02604	2.12201	0	1.95677	0.834832	0	1.89161	4.72663	4.8425
ENSMUSG00000074676	Foxs1	forkhead box S1 [Source:MGI Symbol;Acc:MGI:95546]	10.5846	8.36213	21.9898	13.6664	11.9822	11.8227	26.4498	20.7518	42.801	29.7553	12.732	34.117	24.4596	32.5584	26.2754	35.9405	88.8607	67.795
ENSMUSG00000000305	Cdh4	cadherin 4 [Source:MGI Symbol;Acc:MGI:99218]	129.902	162.016	117.279	141.545	181.73	116.257	191.026	197.637	164.395	172.375	165.516	163.982	155.563	215.387	144.968	185.378	129.51	100.724
ENSMUSG00000042662	Dusp15	dual specificity phosphatase-like 15 [Source:MGI Symbol;Acc:MGI:1934928]	245.37	94.0739	129.844	138.616	199.703	175.371	114.616	168.979	184.822	45.146	141.113	113.357	176.109	109.363	258.224	115.388	206.081	283.771
ENSMUSG00000039117	Taf4	TATA-box binding protein associated factor 4 [Source:MGI Symbol;Acc:MGI:2152346]	917.009	1036.9	1119.38	1085.5	975.549	1125.13	988.438	939.762	802.519	943.961	883.815	813.306	877.612	828.153	897.895	966.611	749.644	851.312
ENSMUSG00000039108	Lsm14b	LSM family member 14B [Source:MGI Symbol;Acc:MGI:3040677]	772.674	778.723	790.584	781.913	797.813	792.124	778.799	836.991	772.363	692.58	788.325	731.865	792.493	749.679	853.499	761.372	694.815	837.753
ENSMUSG00000027566	Psma7	proteasome subunit alpha 7 [Source:MGI Symbol;Acc:MGI:1347070]	1547.27	1543.86	1316.24	1574.56	1608.61	1404.94	1317.59	1282.66	1280.14	1484.69	1512.99	1295.35	1196.57	1648.79	1278.44	1483.02	1425.55	1244.52
ENSMUSG00000039086	Ss18l1	SS18, nBAF chromatin remodeling complex subunit like 1 [Source:MGI Symbol;Acc:MGI:2444061]	101.035	106.617	106.807	99.5695	92.8619	112.316	103.84	108.7	114.784	79.0054	98.6732	92.4461	108.601	92.6663	136.813	84.1765	116.275	101.693
ENSMUSG00000039069	Mtg2	mitochondrial ribosome associated GTPase 2 [Source:MGI Symbol;Acc:MGI:106565]	273.274	235.185	230.369	291.875	271.596	265.027	289.968	249.022	227.623	339.621	303.447	250.925	184.915	305.548	279.969	294.145	289.27	226.629
ENSMUSG00000074673	Ttll9	tubulin tyrosine ligase-like family, member 9 [Source:MGI Symbol;Acc:MGI:1913589]	11.5468	2.09053	3.1414	4.88086	1.99703	10.8375	0.979621	10.87	5.8365	1.02604	5.30501	4.4022	14.6758	1.66966	13.5907	6.62063	7.56261	15.496
ENSMUSG00000026657	Frmd4a	FERM domain containing 4A [Source:MGI Symbol;Acc:MGI:1919850]	3262.94	4105.8	3031.45	3884.19	3550.72	3412.83	4510.18	3978.42	2994.12	5117.91	4649.31	4449.52	3112.25	3589.78	3093.25	4354.48	3890.02	2582.02
ENSMUSG00000051329	Nup160	nucleoporin 160 [Source:MGI Symbol;Acc:MGI:1926227]	569.643	660.608	678.541	626.702	559.168	672.911	758.227	753.984	678.007	724.387	780.898	693.346	698.568	716.286	687.692	664.9	713.721	719.596
ENSMUSG00000027472	Pdrg1	p53 and DNA damage regulated 1 [Source:MGI Symbol;Acc:MGI:1915809]	768.825	632.386	638.75	823.888	812.791	709.365	580.915	654.177	647.851	685.398	636.602	621.81	731.833	738.826	784.639	664.9	798.801	845.501
ENSMUSG00000042631	Xkr7	X-linked Kx blood group related 7 [Source:MGI Symbol;Acc:MGI:3526711]	0	1.04527	0	0	0	0	0	0.988183	0	0	0	0	0.978386	0	0	0	0	0
ENSMUSG00000033943	Mga	MAX gene associated [Source:MGI Symbol;Acc:MGI:1352483]	1574.21	1781.13	1903.69	1829.34	1364.97	1859.13	1881.85	1940.79	1930.91	1827.39	2050.92	1976.59	1993.95	1374.97	1875.52	1775.27	1967.22	2038.69
ENSMUSG00000026837	Col5a1	collagen, type V, alpha 1 [Source:MGI Symbol;Acc:MGI:88457]	175.127	56.4444	209.426	84.9269	65.902	167.489	440.829	476.304	1044.73	366.298	177.187	568.984	177.088	88.4922	124.129	96.472	162.596	294.424
ENSMUSG00000027474	Ccm2l	cerebral cavernous malformation 2-like [Source:MGI Symbol;Acc:MGI:2385159]	2727.93	3555.99	2993.75	3475.17	3434.89	2924.16	3440.43	2854.86	2254.83	3698.89	3962.85	3585.59	2135.82	3044.63	2379.29	4354.48	2759.41	2033.85
ENSMUSG00000039449	Prpf18	pre-mRNA processing factor 18 [Source:MGI Symbol;Acc:MGI:1914479]	1032.48	1218.78	1116.24	1103.07	1059.42	1111.34	1026.64	1082.06	1207.18	1204.58	1143.76	1092.84	971.537	1031.02	1012.96	1086.73	1020.01	999.492
ENSMUSG00000008200	Fnbp4	formin binding protein 4 [Source:MGI Symbol;Acc:MGI:1860513]	2058.22	2255.68	2215.73	2236.41	1854.24	2464.06	1743.73	1692.76	1761.65	1835.59	1953.31	2047.02	1904.92	1491.01	1642.67	2070.36	1832.99	1722.96
ENSMUSG00000026835	Fcnb	ficolin B [Source:MGI Symbol;Acc:MGI:1341158]	0	0	0	0	0	0	0	0	0	0	1.061	0	0	0	0	0	0	0
ENSMUSG00000044647	Csrnp3	cysteine-serine-rich nuclear protein 3 [Source:MGI Symbol;Acc:MGI:1925021]	0.962234	2.09053	0	0.976171	0.998515	1.97046	0.979621	0	0	0	1.061	0	0	1.66966	0.906049	0.945804	0.945326	0
ENSMUSG00000048186	Bend7	BEN domain containing 7 [Source:MGI Symbol;Acc:MGI:2443100]	256.917	308.353	319.375	268.447	289.569	316.258	298.784	302.384	300.58	351.933	291.776	305.953	296.451	255.459	293.56	248.746	273.199	276.991
ENSMUSG00000026994	Galnt3	polypeptide N-acetylgalactosaminyltransferase 3 [Source:MGI Symbol;Acc:MGI:894695]	3.84894	1.04527	14.6598	3.90468	1.99703	4.92614	28.409	44.4682	80.7382	45.146	23.3421	118.859	1.95677	13.3573	3.6242	2.83741	6.61728	0
ENSMUSG00000033902	Mapkbp1	mitogen-activated protein kinase binding protein 1 [Source:MGI Symbol;Acc:MGI:1347004]	774.598	767.225	892.156	704.796	745.891	851.238	1182.4	1175.94	1333.64	1217.91	1315.64	1197.4	765.098	668.7	721.215	740.564	757.206	826.131
ENSMUSG00000098789	Jmjd7	jumonji domain containing 7 [Source:MGI Symbol;Acc:MGI:3845785]	0	1.04527	1.04713	0.976171	1.99703	0	1.95924	0	0.97275	3.07813	0	1.10055	0.978386	1.66966	2.71815	3.78321	0	0.9685
ENSMUSG00000026662	Sephs1	selenophosphate synthetase 1 [Source:MGI Symbol;Acc:MGI:1923580]	761.127	687.785	656.552	650.13	705.95	695.571	623.039	688.763	649.797	668.981	635.541	604.201	704.438	729.643	779.203	736.781	732.628	670.202
ENSMUSG00000003283	Hck	hemopoietic cell kinase [Source:MGI Symbol;Acc:MGI:96052]	25.0181	27.1769	29.3197	14.6426	21.9673	18.7193	75.4308	116.606	124.512	142.62	392.571	425.912	15.6542	59.2731	14.4968	17.9703	108.713	19.37
ENSMUSG00000026664	Phyh	phytanoyl-CoA hydroxylase [Source:MGI Symbol;Acc:MGI:891978]	563.869	450.51	494.246	565.203	511.24	486.703	548.588	519.784	668.279	424.782	472.146	443.521	545.939	579.373	568.999	481.414	556.797	667.297
ENSMUSG00000026833	Olfm1	olfactomedin 1 [Source:MGI Symbol;Acc:MGI:1860437]	321.386	275.95	323.564	291.875	266.603	262.071	336.99	280.644	391.045	287.292	348.009	333.466	397.225	357.308	337.956	331.977	355.443	331.227
ENSMUSG00000035829	Ppp1r26	protein phosphatase 1, regulatory subunit 26 [Source:MGI Symbol;Acc:MGI:2685193]	72.1676	53.3086	58.6394	50.7609	50.9243	57.1433	42.1237	25.6928	57.3922	34.8855	31.8301	37.4187	51.8545	89.327	78.8263	78.5017	86.97	75.543
ENSMUSG00000026831	Pierce1	piercer of microtubule wall 1 [Source:MGI Symbol;Acc:MGI:1916577]	0.962234	0	0	0	0.998515	0	0.979621	0	1.9455	0	1.061	0	0.978386	1.66966	0.906049	0.945804	0.945326	0.9685
ENSMUSG00000035772	Mrps2	mitochondrial ribosomal protein S2 [Source:MGI Symbol;Acc:MGI:2153089]	300.217	298.946	302.621	324.089	352.476	294.583	343.847	343.888	292.798	344.751	319.362	294.947	292.537	341.446	343.393	388.725	356.388	281.834
ENSMUSG00000098488	Pla2g4b	phospholipase A2, group IVB (cytosolic) [Source:MGI Symbol;Acc:MGI:2384819]	8.66011	10.4527	12.5656	4.88086	12.9807	9.85229	4.89811	2.96455	5.8365	1.02604	1.061	4.4022	10.7622	1.66966	11.7786	0.945804	12.2892	11.622
ENSMUSG00000026829	Gbgt1	globoside alpha-1,3-N-acetylgalactosaminyltransferase 1 [Source:MGI Symbol;Acc:MGI:2449143]	0	0	3.1414	0	0	0.985229	0.979621	0	8.75475	0	3.18301	6.60329	4.89193	0.834832	0	1.89161	3.78131	4.8425
ENSMUSG00000074899	Sptbn5	spectrin beta, non-erythrocytic 5 [Source:MGI Symbol;Acc:MGI:2685200]	174.164	186.057	149.74	190.353	198.704	183.253	1985.69	1492.16	1351.15	693.606	1477.98	1348.17	125.233	91.8315	125.941	142.816	103.986	85.228
ENSMUSG00000038963	Slco4a1	solute carrier organic anion transporter family, member 4a1 [Source:MGI Symbol;Acc:MGI:1351866]	139.524	268.633	231.416	250.876	216.678	236.455	184.169	167.991	163.422	262.667	180.37	217.909	197.634	424.929	212.922	216.589	160.705	152.055
ENSMUSG00000027293	Ehd4	EH-domain containing 4 [Source:MGI Symbol;Acc:MGI:1919619]	9111.39	10852	10162.4	10498.7	9030.57	8885.78	8927.29	9057.68	8078.69	9097.94	8665.21	8514.95	9015.83	10477.1	8801.36	9831.63	7919.94	7413.87
ENSMUSG00000026669	Mcm10	minichromosome maintenance 10 replication initiation factor [Source:MGI Symbol;Acc:MGI:1917274]	43.3005	54.3538	55.498	60.5226	56.9153	66.0103	30.3683	30.6337	41.8282	58.4845	57.2941	52.8263	101.752	65.1169	63.4235	58.6398	71.8448	100.724
ENSMUSG00000027569	Mrgbp	MRG/MORF4L binding protein [Source:MGI Symbol;Acc:MGI:1920497]	391.629	411.835	329.846	462.705	423.37	412.811	336.99	300.408	298.634	375.532	309.813	254.227	318.954	414.077	328.896	408.587	334.646	285.708
ENSMUSG00000049401	Ogfr	opioid growth factor receptor [Source:MGI Symbol;Acc:MGI:1919325]	1350.01	1551.17	1850.28	1381.28	1272.11	1505.43	1009.99	1004.98	1135.2	1108.13	1295.48	1378.99	1235.7	1191.31	838.096	1085.78	1175.99	1145.74
ENSMUSG00000026672	Optn	optineurin [Source:MGI Symbol;Acc:MGI:1918898]	1982.2	986.731	1424.1	1650.71	1834.27	1902.48	830.719	922.963	978.586	581.767	799.996	659.229	2434.22	1304.84	2679.19	1337.37	2189.38	2789.28
ENSMUSG00000050211	Pla2g4e	phospholipase A2, group IVE [Source:MGI Symbol;Acc:MGI:1919144]	0.962234	0	0	0	0	0	2.93886	0.988183	1.9455	0	1.061	0	0	0	0.906049	0	0	0
ENSMUSG00000026676	Ccdc3	coiled-coil domain containing 3 [Source:MGI Symbol;Acc:MGI:1921436]	76.9787	51.218	79.582	61.4988	88.8678	83.7444	269.396	265.821	387.154	109.787	187.797	256.428	189.807	143.591	214.734	66.2063	125.728	179.173
ENSMUSG00000070719	Pla2g4d	phospholipase A2, group IVD [Source:MGI Symbol;Acc:MGI:1925640]	0	0	0	0.976171	0	0	0	0	0	1.02604	0	1.10055	0	0	0	0	0	0
ENSMUSG00000039145	Camk1d	calcium/calmodulin-dependent protein kinase ID [Source:MGI Symbol;Acc:MGI:2442190]	132.788	143.201	182.201	117.141	91.8634	120.198	204.741	195.66	177.04	219.574	232.36	253.126	145.779	130.234	131.377	170.245	169.213	145.275
ENSMUSG00000046971	Pla2g4f	phospholipase A2, group IVF [Source:MGI Symbol;Acc:MGI:2685493]	4.81117	14.6337	16.7541	10.7379	0.998515	6.8966	0.979621	2.96455	0.97275	6.15627	2.12201	4.4022	2.93516	4.17416	6.34235	1.89161	9.45326	2.9055
ENSMUSG00000040812	Agbl2	ATP/GTP binding protein-like 2 [Source:MGI Symbol;Acc:MGI:2443254]	10.5846	4.18106	5.23566	5.85703	0	6.8966	6.85735	5.9291	18.4822	9.2344	11.671	12.106	12.719	7.51349	9.06049	4.72902	3.78131	13.559
ENSMUSG00000027570	Col9a3	collagen, type IX, alpha 3 [Source:MGI Symbol;Acc:MGI:894686]	29.8293	38.6748	67.0164	24.4043	15.9762	36.4535	18.6128	7.90546	22.3732	23.599	27.5861	40.7203	42.0706	10.8528	7.2484	12.2954	20.7972	36.803
ENSMUSG00000038932	Tcfl5	transcription factor-like 5 (basic helix-loop-helix) [Source:MGI Symbol;Acc:MGI:2672878]	1.92447	1.04527	2.09426	0.976171	0	0	0.979621	0	1.9455	1.02604	2.12201	2.2011	1.95677	0	1.8121	0.945804	0	0
ENSMUSG00000026821	Ralgds	ral guanine nucleotide dissociation stimulator [Source:MGI Symbol;Acc:MGI:107485]	573.492	694.057	588.488	632.559	569.153	619.709	973.743	898.258	619.642	1092.74	916.706	944.271	577.248	637.812	439.434	834.199	708.049	553.014
ENSMUSG00000027282	Mtch2	mitochondrial carrier 2 [Source:MGI Symbol;Acc:MGI:1929260]	1017.08	985.686	1076.45	1066.96	1122.33	994.096	978.641	1093.92	946.486	954.221	983.549	926.662	1081.12	1010.98	1035.61	973.232	949.108	1009.18
ENSMUSG00000026818	Cel	carboxyl ester lipase [Source:MGI Symbol;Acc:MGI:88374]	6.73564	12.5432	11.5184	15.6187	9.98515	17.7341	4.89811	4.94091	6.80925	7.18231	12.732	14.3071	9.78386	5.00899	9.96654	8.51223	10.3986	13.559
ENSMUSG00000026816	Gtf3c5	general transcription factor IIIC, polypeptide 5 [Source:MGI Symbol;Acc:MGI:1917489]	517.682	616.707	520.424	591.56	590.122	534.979	516.26	496.068	455.247	532.517	503.976	537.068	552.788	602.749	470.24	602.477	584.212	640.179
ENSMUSG00000039063	Echdc3	enoyl Coenzyme A hydratase domain containing 3 [Source:MGI Symbol;Acc:MGI:1915106]	9.62234	0	17.8012	6.8332	14.9777	4.92614	3.91848	8.89365	16.5367	9.2344	9.54902	7.70384	11.7406	17.5315	13.5907	9.45804	14.1799	16.4645
ENSMUSG00000026815	Gfi1b	growth factor independent 1B [Source:MGI Symbol;Acc:MGI:1276578]	2.8867	1.04527	1.04713	1.95234	1.99703	0.985229	0	2.96455	2.91825	2.05209	5.30501	11.0055	0.978386	2.5045	0	0	2.83598	0
ENSMUSG00000118578	1700014B07Rik	RIKEN cDNA 1700014B07 gene [Source:MGI Symbol;Acc:MGI:1919498]	0.962234	5.22633	5.23566	5.85703	0.998515	3.94091	4.89811	3.95273	7.782	6.15627	0	1.10055	2.93516	0.834832	5.4363	1.89161	1.89065	2.9055
ENSMUSG00000038914	Dido1	death inducer-obliterator 1 [Source:MGI Symbol;Acc:MGI:1344352]	1492.43	1915.97	1926.72	1766.87	1502.76	1765.53	1311.71	1245.11	1903.67	1514.44	1659.41	1647.52	1996.89	1236.39	1630.89	1513.29	1750.74	1851.77
ENSMUSG00000027573	Gid8	GID complex subunit 8 [Source:MGI Symbol;Acc:MGI:1923675]	620.641	573.851	482.728	564.227	604.101	562.566	582.875	597.851	646.879	492.501	495.488	454.527	596.815	655.343	676.819	640.309	609.736	568.51
ENSMUSG00000023393	Slc17a9	solute carrier family 17, member 9 [Source:MGI Symbol;Acc:MGI:1919107]	136.637	108.708	154.975	131.783	159.762	154.681	78.3697	95.8537	125.485	41.0418	65.7822	103.452	187.85	126.06	185.74	104.984	121.947	144.307
ENSMUSG00000039046	Usp6nl	USP6 N-terminal like [Source:MGI Symbol;Acc:MGI:2138893]	1130.63	1079.76	1402.11	1043.53	1020.48	1242.37	1337.18	1422.98	1443.56	1435.44	1320.95	1474.74	1144.71	1028.51	1040.14	1120.78	1073.89	1140.89
ENSMUSG00000027291	Vps39	VPS39 HOPS complex subunit [Source:MGI Symbol;Acc:MGI:2443189]	1189.32	1209.37	1050.27	1195.81	1203.21	1128.09	1159.87	1109.73	976.641	903.945	1033.42	857.328	1260.16	1236.39	1356.36	1224.82	1231.76	1155.42
ENSMUSG00000038848	Ythdf1	YTH N6-methyladenosine RNA binding protein 1 [Source:MGI Symbol;Acc:MGI:1917431]	1428.92	1607.62	1754.99	1551.14	1445.85	1507.4	1449.84	1465.48	1331.69	1612.94	1486.46	1501.15	1585.96	1298.16	1398.03	1467.89	1487.94	1506.02
ENSMUSG00000027574	Nkain4	Na+/K+ transporting ATPase interacting 4 [Source:MGI Symbol;Acc:MGI:1915372]	10.5846	5.22633	10.4713	7.80937	9.98515	9.85229	31.3479	47.4328	55.4467	8.20836	45.6231	25.3126	40.1138	25.8798	36.242	10.4038	16.0705	38.74
ENSMUSG00000026812	Tsc1	TSC complex subunit 1 [Source:MGI Symbol;Acc:MGI:1929183]	654.319	612.526	696.343	638.416	623.073	707.394	710.225	708.527	672.17	625.887	709.811	688.944	700.524	643.655	686.785	647.876	688.198	646.958
ENSMUSG00000033808	Tmem87a	transmembrane protein 87A [Source:MGI Symbol;Acc:MGI:2441844]	1179.7	1388.11	1159.17	1270.97	1293.08	1230.55	1916.14	1965.5	1804.45	1869.45	1795.22	1809.3	1067.42	1127.02	1089.07	1195.5	1058.77	944.288
ENSMUSG00000026809	Spaca9	sperm acrosome associated 9 [Source:MGI Symbol;Acc:MGI:1917237]	0.962234	1.04527	0	0	0.998515	0	0.979621	0	0.97275	0	1.061	0	0.978386	0.834832	0	0	0	0.9685
ENSMUSG00000026807	Ak8	adenylate kinase 8 [Source:MGI Symbol;Acc:MGI:1916120]	0.962234	4.18106	1.04713	0.976171	1.99703	0.985229	0.979621	0.988183	4.86375	3.07813	0	1.10055	1.95677	0	2.71815	0	1.89065	3.874
ENSMUSG00000035666	Gtf3c4	general transcription factor IIIC, polypeptide 4 [Source:MGI Symbol;Acc:MGI:2138937]	523.455	561.308	526.707	541.775	601.106	583.255	628.917	563.264	564.195	583.819	551.721	446.823	626.167	558.503	670.477	646.93	679.69	610.155
ENSMUSG00000026806	Ddx31	DEAD/H box helicase 31 [Source:MGI Symbol;Acc:MGI:2682639]	152.995	164.107	135.08	141.545	143.786	184.238	165.556	165.027	122.566	158.011	184.614	151.876	140.888	161.957	149.498	217.535	205.136	154.96
ENSMUSG00000034780	B3galt1	UDP-Gal:betaGlcNAc beta 1,3-galactosyltransferase, polypeptide 1 [Source:MGI Symbol;Acc:MGI:1349403]	251.143	201.736	217.803	210.853	135.798	269.953	207.68	169.967	317.116	246.251	309.813	303.751	217.202	192.846	144.968	254.421	251.457	234.377
ENSMUSG00000026805	Barhl1	BarH like homeobox 1 [Source:MGI Symbol;Acc:MGI:1859288]	0.962234	0	0	0	0.998515	0	0	0	0	0	0	1.10055	0.978386	0.834832	0	0	0	0
ENSMUSG00000079502	Cfap77	cilia and flagella associated protein 77 [Source:MGI Symbol;Acc:MGI:2685669]	2.8867	2.09053	0	0.976171	0.998515	2.95569	0.979621	0.988183	0.97275	2.05209	2.12201	0	0.978386	0.834832	0	0.945804	0	1.937
ENSMUSG00000062646	Ganc	glucosidase, alpha; neutral C [Source:MGI Symbol;Acc:MGI:1923301]	356.027	311.489	358.119	335.803	313.534	342.86	608.345	603.78	720.808	504.814	555.965	538.168	321.889	443.296	438.528	371.701	403.654	370.936
ENSMUSG00000026803	Ttf1	transcription termination factor, RNA polymerase I [Source:MGI Symbol;Acc:MGI:105044]	449.363	460.962	418.853	482.229	452.327	438.427	479.035	456.54	475.675	493.527	533.684	456.728	370.808	474.184	433.092	471.01	415.944	374.81
ENSMUSG00000027030	Stk39	serine/threonine kinase 39 [Source:MGI Symbol;Acc:MGI:1858416]	297.33	229.958	368.59	269.423	218.675	343.845	252.742	262.857	461.083	257.537	214.323	279.539	267.099	262.972	212.922	249.692	212.698	357.377
ENSMUSG00000118623	Gm52968	predicted gene, 52968 [Source:MGI Symbol;Acc:MGI:6388849]	0.962234	2.09053	2.09426	0.976171	0.998515	1.97046	0	0	0.97275	0	1.061	1.10055	4.89193	0	1.8121	0.945804	5.67196	0.9685
ENSMUSG00000043535	Setx	senataxin [Source:MGI Symbol;Acc:MGI:2443480]	1712.78	2256.73	1960.23	1885.96	1696.48	1934.99	2041.53	1903.24	2019.43	1857.14	2021.21	1976.59	2027.22	1856.67	2025.02	2021.18	1977.62	1699.72
ENSMUSG00000027575	Arfgap1	ADP-ribosylation factor GTPase activating protein 1 [Source:MGI Symbol;Acc:MGI:2183559]	1058.46	1013.91	1025.14	1119.67	1156.28	1046.31	1077.58	964.466	1010.69	1017.84	994.16	938.768	984.256	963.396	973.097	1076.32	1044.59	963.658
ENSMUSG00000027035	Cers6	ceramide synthase 6 [Source:MGI Symbol;Acc:MGI:2442564]	1497.24	571.76	1072.26	770.199	1224.18	1078.83	1236.28	1581.09	1722.74	394.001	976.122	938.768	1795.34	583.547	2002.37	564.645	1453.91	1794.63
ENSMUSG00000034738	Nostrin	nitric oxide synthase trafficker [Source:MGI Symbol;Acc:MGI:3606242]	2196.78	2517	2339.29	2267.65	2102.87	2356.67	1944.55	1982.29	1876.43	2398.89	2276.91	2037.12	1847.19	2320.83	1928.07	3106.97	2378.44	1906.98
ENSMUSG00000035513	Ntng2	netrin G2 [Source:MGI Symbol;Acc:MGI:2159341]	2000.48	1230.28	1547.66	1309.05	1703.47	1835.48	1488.04	1413.1	1253.87	850.591	1243.5	1249.12	2287.47	1270.61	2370.23	1339.26	2029.62	2654.66
ENSMUSG00000002102	Psmc3	proteasome (prosome, macropain) 26S subunit, ATPase 3 [Source:MGI Symbol;Acc:MGI:1098754]	2802.99	2660.2	2595.84	2818.21	3014.52	2492.63	2202.19	2309.38	2273.32	2584.61	2363.91	2300.15	2595.66	2803.37	2538.75	2386.26	2319.83	2607.2
ENSMUSG00000026799	Med27	mediator complex subunit 27 [Source:MGI Symbol;Acc:MGI:1916225]	350.253	458.872	456.549	378.754	410.39	347.786	417.319	409.108	295.716	356.037	419.096	390.695	399.181	480.028	355.171	390.617	380.967	394.18
ENSMUSG00000016356	Col20a1	collagen, type XX, alpha 1 [Source:MGI Symbol;Acc:MGI:1920618]	68.3186	47.037	67.0164	77.1175	64.9035	60.099	34.2867	50.3973	32.1007	42.0678	37.1351	30.8154	45.0058	45.0809	48.0206	59.5856	49.157	56.173
ENSMUSG00000005233	Spc25	SPC25, NDC80 kinetochore complex component, homolog (S. cerevisiae) [Source:MGI Symbol;Acc:MGI:1913692]	41.3761	34.4938	42.9324	50.7609	51.9228	46.3058	57.7976	92.8892	74.9017	66.6929	78.5142	74.8373	50.8761	55.9337	57.9872	46.3444	75.6261	54.236
ENSMUSG00000027577	Chrna4	cholinergic receptor, nicotinic, alpha polypeptide 4 [Source:MGI Symbol;Acc:MGI:87888]	11.5468	0	12.5656	6.8332	4.99257	20.6898	2.93886	1.97637	2.91825	8.20836	5.30501	8.80439	2.93516	30.0539	7.2484	0.945804	7.56261	5.811
ENSMUSG00000002105	Slc39a13	solute carrier family 39 (metal ion transporter), member 13 [Source:MGI Symbol;Acc:MGI:1915677]	735.147	597.892	704.72	687.224	807.798	737.936	661.244	682.834	656.606	628.965	640.846	593.196	752.379	679.553	887.022	628.959	742.081	803.855
ENSMUSG00000082079	Dnmt3c	DNA methyltransferase 3C [Source:MGI Symbol;Acc:MGI:3649996]	12.509	38.6748	36.6496	23.4281	18.9718	26.6012	22.5313	17.7873	8.75475	30.7813	23.3421	24.2121	31.3083	23.3753	15.4028	23.6451	26.4691	26.1495
ENSMUSG00000005232	G6pc2	glucose-6-phosphatase, catalytic, 2 [Source:MGI Symbol;Acc:MGI:1277193]	5.7734	3.1358	4.18853	6.8332	3.99406	2.95569	3.91848	2.96455	7.782	7.18231	6.36602	11.0055	8.80547	0.834832	2.71815	4.72902	4.72663	1.937
ENSMUSG00000027479	Mapre1	microtubule-associated protein, RP/EB family, member 1 [Source:MGI Symbol;Acc:MGI:891995]	3954.78	4448.65	4911.05	4206.32	3524.76	4365.55	3649.09	3845.02	4536.91	4144.19	4616.42	5004.2	4726.58	3241.65	3418.52	3787	4181.18	4438.64
ENSMUSG00000002111	Spi1	spleen focus forming virus (SFFV) proviral integration oncogene [Source:MGI Symbol;Acc:MGI:98282]	31.7537	27.1769	47.1209	16.5949	31.9525	28.5716	102.86	159.097	114.784	178.532	407.425	483.141	32.2867	64.2821	11.7786	37.8321	124.783	37.7715
ENSMUSG00000044083	Efcab8	EF-hand calcium binding domain 8 [Source:MGI Symbol;Acc:MGI:3644206]	5.7734	7.31686	4.18853	4.88086	3.99406	4.92614	2.93886	3.95273	5.8365	3.07813	7.42702	0	0.978386	6.67865	10.8726	6.62063	8.50794	5.811
ENSMUSG00000002107	Celf2	CUGBP, Elav-like family member 2 [Source:MGI Symbol;Acc:MGI:1338822]	119.317	54.3538	161.258	80.046	76.8856	115.272	158.699	243.093	464.974	172.375	206.896	416.007	128.169	82.6484	97.8533	60.5314	149.362	157.866
ENSMUSG00000027048	Abcb11	ATP-binding cassette, sub-family B (MDR/TAP), member 11 [Source:MGI Symbol;Acc:MGI:1351619]	0.962234	1.04527	1.04713	0	0.998515	0.985229	0	4.94091	6.80925	0	1.061	0	0.978386	0	2.71815	0	0.945326	0
ENSMUSG00000027068	Dhrs9	dehydrogenase/reductase (SDR family) member 9 [Source:MGI Symbol;Acc:MGI:2442798]	0	2.09053	1.04713	0	0	0	0.979621	4.94091	0.97275	3.07813	8.48802	5.50274	0	0	0	0	0	0
ENSMUSG00000027070	Lrp2	low density lipoprotein receptor-related protein 2 [Source:MGI Symbol;Acc:MGI:95794]	3.84894	5.22633	258.642	5.85703	8.98663	52.2171	3.91848	9.88183	22.3732	68.745	16.976	69.3346	14.6758	26.7146	12.6847	18.9161	65.2275	5.811
ENSMUSG00000042459	Bpifa2	BPI fold containing family A, member 2 [Source:MGI Symbol;Acc:MGI:97787]	0	0	0	0	0	0	0	0	0	0	0	0	0.978386	0	0	0	0	0
ENSMUSG00000002100	Mybpc3	myosin binding protein C, cardiac [Source:MGI Symbol;Acc:MGI:102844]	2.8867	5.22633	5.23566	0	2.99554	0	0	5.9291	5.8365	7.18231	12.732	20.9104	2.93516	5.00899	1.8121	2.83741	1.89065	0.9685
ENSMUSG00000063145	Bbs5	Bardet-Biedl syndrome 5 (human) [Source:MGI Symbol;Acc:MGI:1919819]	136.637	110.798	102.619	132.759	134.799	115.272	105.799	104.747	113.812	86.1877	89.1242	91.3456	116.428	130.234	101.478	125.792	106.822	116.22
ENSMUSG00000075307	Klhl41	kelch-like 41 [Source:MGI Symbol;Acc:MGI:2683854]	0.962234	2.09053	2.09426	3.90468	3.99406	4.92614	1.95924	5.9291	3.891	7.18231	3.18301	2.2011	2.93516	4.17416	4.53025	7.56643	1.89065	4.8425
ENSMUSG00000038572	Bpifb5	BPI fold containing family B, member 5 [Source:MGI Symbol;Acc:MGI:2385160]	0	0	0	0	0	0	0.979621	0	0.97275	1.02604	0	1.10055	0	0	0	0	0	0.9685
ENSMUSG00000025780	Itih5	inter-alpha-trypsin inhibitor, heavy chain 5 [Source:MGI Symbol;Acc:MGI:1925751]	11.5468	3.1358	13.6127	12.6902	6.9896	2.95569	38.2052	27.6691	57.3922	19.4948	22.2811	41.8209	13.6974	13.3573	10.8726	11.3496	14.1799	8.7165
ENSMUSG00000027086	Fastkd1	FAST kinase domains 1 [Source:MGI Symbol;Acc:MGI:2444596]	171.278	162.016	167.541	182.544	164.755	168.474	172.413	155.145	153.694	151.855	174.004	145.272	148.715	187.002	215.64	236.451	166.377	148.181
ENSMUSG00000027487	Cdk5rap1	CDK5 regulatory subunit associated protein 1 [Source:MGI Symbol;Acc:MGI:1914221]	144.335	162.016	206.285	130.807	227.661	194.09	165.556	147.239	128.403	120.047	136.869	130.965	140.888	306.383	259.13	139.979	136.127	186.921
ENSMUSG00000027488	Snta1	syntrophin, acidic 1 [Source:MGI Symbol;Acc:MGI:101772]	537.889	388.839	501.576	543.727	609.094	558.625	328.173	402.19	462.056	205.209	220.689	300.45	767.055	467.506	795.511	397.238	519.93	720.564
ENSMUSG00000061186	Sfmbt2	Scm-like with four mbt domains 2 [Source:MGI Symbol;Acc:MGI:2447794]	7.69787	3.1358	0	2.92851	0.998515	4.92614	2.93886	6.91728	1.9455	0	1.061	3.30165	5.87032	5.84382	9.96654	0.945804	5.67196	8.7165
ENSMUSG00000042133	Ppig	peptidyl-prolyl isomerase G (cyclophilin G) [Source:MGI Symbol;Acc:MGI:2445173]	1461.63	1497.87	1387.45	1537.47	1152.29	1482.77	1123.63	1323.18	1578.77	1196.37	1405.83	1330.56	1352.13	1132.87	1289.31	1313.72	1378.29	1531.2
ENSMUSG00000070883	Ccdc173	coiled-coil domain containing 173 [Source:MGI Symbol;Acc:MGI:1923100]	43.3005	31.358	21.9898	45.88	37.9436	44.3353	35.2664	32.61	56.4195	30.7813	32.8911	16.5082	29.3516	39.2371	42.5843	27.4283	22.6878	30.0235
ENSMUSG00000027088	Phospho2	phosphatase, orphan 2 [Source:MGI Symbol;Acc:MGI:1920623]	269.426	310.444	259.689	356.302	348.482	309.362	324.255	340.923	321.98	366.298	247.214	220.11	255.359	298.87	323.46	291.308	289.27	290.55
ENSMUSG00000069020	Urm1	ubiquitin related modifier 1 [Source:MGI Symbol;Acc:MGI:1915455]	677.413	597.892	569.64	622.797	615.085	550.743	495.688	508.914	472.756	554.064	562.331	523.861	561.594	544.31	578.06	600.585	575.704	563.667
ENSMUSG00000038533	Cbfa2t2	CBFA2/RUNX1 translocation partner 2 [Source:MGI Symbol;Acc:MGI:1333833]	621.603	651.201	658.646	546.656	559.168	647.295	793.493	722.362	800.573	741.83	665.249	692.245	655.519	556.833	615.208	615.718	623.915	670.202
ENSMUSG00000042155	Klhl23	kelch-like 23 [Source:MGI Symbol;Acc:MGI:2683536]	64.4697	61.6707	51.3095	42.9515	76.8856	65.0251	50.9403	34.5864	47.6647	62.5887	53.0501	46.2231	61.6383	101.015	74.2961	76.6101	62.3915	42.614
ENSMUSG00000079110	Capn3	calpain 3 [Source:MGI Symbol;Acc:MGI:107437]	4.81117	3.1358	7.32992	6.8332	0.998515	5.91137	4.89811	0.988183	6.80925	3.07813	1.061	6.60329	3.91354	4.17416	2.71815	6.62063	7.56261	1.937
ENSMUSG00000027489	Necab3	N-terminal EF-hand calcium binding protein 3 [Source:MGI Symbol;Acc:MGI:1861721]	127.977	59.5802	109.949	129.831	168.749	148.77	267.437	343.888	395.909	80.0315	265.251	224.512	270.035	126.894	291.748	88.9055	208.917	308.952
ENSMUSG00000068882	Ssb	small RNA binding exonuclease protection factor La [Source:MGI Symbol;Acc:MGI:98423]	2755.84	2419.79	2313.11	2705.95	2228.68	2580.31	1991.57	2074.2	2263.59	2075.69	2175.06	2131.76	2070.26	2008.61	2046.77	2511.11	2121.31	2278.88
ENSMUSG00000038523	1700003F12Rik	RIKEN cDNA 1700003F12 gene [Source:MGI Symbol;Acc:MGI:1922730]	2.8867	6.2716	5.23566	2.92851	0.998515	1.97046	5.87773	0	0.97275	1.02604	3.18301	1.10055	2.93516	3.33933	4.53025	0.945804	9.45326	4.8425
ENSMUSG00000078129	Actl10	actin-like 10 [Source:MGI Symbol;Acc:MGI:1917612]	0.962234	0	1.04713	0.976171	0	0	0	0	1.9455	0	1.061	1.10055	0	0	1.8121	0	0.945326	0.9685
ENSMUSG00000026778	Prkcq	protein kinase C, theta [Source:MGI Symbol;Acc:MGI:97601]	187.636	197.555	142.41	226.472	161.759	168.474	168.495	151.192	128.403	169.297	172.943	168.384	134.039	230.414	144.062	220.372	155.034	105.567
ENSMUSG00000051730	Mettl5	methyltransferase like 5 [Source:MGI Symbol;Acc:MGI:1922672]	107.77	88.8476	82.7234	117.141	135.798	88.6706	110.697	98.8183	102.139	95.4221	84.8802	92.4461	89.0331	96.0057	94.2291	99.3094	106.822	110.409
ENSMUSG00000027490	E2f1	E2F transcription factor 1 [Source:MGI Symbol;Acc:MGI:101941]	662.979	237.275	432.465	500.776	672	557.639	466.3	479.269	516.53	274.98	451.987	360.98	867.828	446.635	1018.4	449.257	828.106	999.492
ENSMUSG00000000876	Pxmp4	peroxisomal membrane protein 4 [Source:MGI Symbol;Acc:MGI:1891701]	681.262	610.435	516.236	614.988	764.862	569.462	586.793	643.307	578.786	450.434	459.414	434.717	592.902	718.79	734.806	618.556	612.572	591.754
ENSMUSG00000059842	Zfp341	zinc finger protein 341 [Source:MGI Symbol;Acc:MGI:2682937]	139.524	156.79	139.269	141.545	148.779	131.035	125.391	89.9246	114.784	137.49	110.344	140.87	122.298	124.39	131.377	146.6	155.034	136.559
ENSMUSG00000027288	Zfp106	zinc finger protein 106 [Source:MGI Symbol;Acc:MGI:1270153]	2538.37	2331.99	2832.49	2544.88	2627.09	2876.87	3452.18	3631.57	5068.03	2896.52	3100.25	3541.57	3124.96	2310.81	3278.09	2441.12	2884.19	3365.54
ENSMUSG00000038467	Chmp4b	charged multivesicular body protein 4B [Source:MGI Symbol;Acc:MGI:1922858]	3209.05	2986.32	3647.16	2917.78	2779.87	2908.4	1816.22	1865.69	2326.82	1846.88	2199.46	2394.79	2898.96	2240.69	2259.69	2402.34	2395.46	3137.94
ENSMUSG00000044308	Ubr3	ubiquitin protein ligase E3 component n-recognin 3 [Source:MGI Symbol;Acc:MGI:1861100]	2208.33	2341.4	2393.74	2117.32	2219.7	2359.62	2833.06	3003.09	2713.97	2642.06	2853.04	2756.87	2664.14	2340.87	2720.87	2558.4	2598.7	2435.78
ENSMUSG00000042064	Myo3b	myosin IIIB [Source:MGI Symbol;Acc:MGI:2448580]	4.81117	0	4.18853	4.88086	2.99554	2.95569	0.979621	3.95273	4.86375	4.10418	0	3.30165	0	7.51349	6.34235	2.83741	5.67196	1.937
ENSMUSG00000075304	Sp5	trans-acting transcription factor 5 [Source:MGI Symbol;Acc:MGI:1927715]	2.8867	4.18106	3.1414	0.976171	1.99703	4.92614	1.95924	0.988183	0.97275	4.10418	1.061	3.30165	7.82709	9.18315	1.8121	0.945804	1.89065	4.8425
ENSMUSG00000075302	Erich2	glutamate rich 2 [Source:MGI Symbol;Acc:MGI:1913998]	6.73564	6.2716	2.09426	10.7379	11.9822	8.86706	9.79621	11.8582	11.673	8.20836	10.61	13.2066	7.82709	10.8528	5.4363	9.45804	3.78131	2.9055
ENSMUSG00000070880	Gad1	glutamate decarboxylase 1 [Source:MGI Symbol;Acc:MGI:95632]	61.583	56.4444	34.5553	37.0945	42.9361	70.9365	76.4104	143.287	92.4112	91.318	138.991	111.155	31.3083	43.4113	41.6783	30.2657	55.7743	35.8345
ENSMUSG00000027598	Itch	itchy, E3 ubiquitin protein ligase [Source:MGI Symbol;Acc:MGI:1202301]	1596.35	1760.23	1629.34	1776.63	1477.8	1752.72	1901.44	1927.94	2027.21	1919.73	1799.46	1906.15	1725.87	1496.02	1842.9	1692.99	1823.53	1704.56
ENSMUSG00000047459	Dynlrb1	dynein light chain roadblock-type 1 [Source:MGI Symbol;Acc:MGI:1914318]	1513.59	1453.96	1362.32	1636.06	1412.9	1367.5	1164.77	1136.41	1216.91	1301.02	1174.53	1143.47	1237.66	1344.91	1130.75	1339.26	1248.78	1352.03
ENSMUSG00000027602	Map1lc3a	microtubule-associated protein 1 light chain 3 alpha [Source:MGI Symbol;Acc:MGI:1915661]	1052.68	941.785	1136.14	1054.26	1117.34	1095.57	853.25	817.227	1010.69	801.341	658.883	738.468	1013.61	775.559	845.344	750.968	810.145	1043.07
ENSMUSG00000038383	Pigu	phosphatidylinositol glycan anchor biosynthesis, class U [Source:MGI Symbol;Acc:MGI:3039607]	262.69	296.856	236.652	245.995	332.505	223.647	328.173	347.84	265.561	408.366	372.412	374.187	293.516	321.41	334.332	342.381	363.951	265.369
ENSMUSG00000038375	Trp53inp2	transformation related protein 53 inducible nuclear protein 2 [Source:MGI Symbol;Acc:MGI:1915978]	3487.14	4007.55	4135.12	3959.35	3933.15	4441.41	2840.9	2783.71	4071.93	3146.88	3035.53	3971.88	3443.92	2857.63	3004.46	2924.43	2923.89	3474.98
ENSMUSG00000014959	Gorasp2	golgi reassembly stacking protein 2 [Source:MGI Symbol;Acc:MGI:2135962]	1376.96	1563.72	1329.86	1306.12	1534.72	1298.53	1543.88	1691.77	1498.03	1763.77	1643.49	1640.92	1578.14	1562.81	1548.44	1542.61	1613.67	1500.21
ENSMUSG00000041997	Tlk1	tousled-like kinase 1 [Source:MGI Symbol;Acc:MGI:2441683]	1551.12	1557.45	1449.23	1598.97	1482.79	1585.23	1445.92	1505.99	1779.16	1335.91	1390.97	1432.91	1576.18	1320.7	1575.62	1521.8	1471.87	1640.64
ENSMUSG00000038369	Ncoa6	nuclear receptor coactivator 6 [Source:MGI Symbol;Acc:MGI:1929915]	1126.78	1354.66	1319.39	1276.83	1105.36	1293.61	1561.52	1472.39	1424.11	1442.62	1484.34	1563.88	1302.23	1215.52	1446.96	1324.13	1295.1	1232.9
ENSMUSG00000041975	Mettl8	methyltransferase like 8 [Source:MGI Symbol;Acc:MGI:2385142]	193.409	202.782	184.295	196.21	177.736	201.972	179.271	176.885	165.367	205.209	180.37	161.781	172.196	191.176	205.673	195.781	164.487	149.149
ENSMUSG00000041966	Dcaf17	DDB1 and CUL4 associated factor 17 [Source:MGI Symbol;Acc:MGI:1923013]	282.897	254	220.945	245.995	252.624	195.075	278.212	290.526	219.841	305.761	230.238	203.602	220.137	299.705	257.318	315.898	229.714	210.165
ENSMUSG00000027015	Cybrd1	cytochrome b reductase 1 [Source:MGI Symbol;Acc:MGI:2654575]	16.358	12.5432	4.18853	3.90468	9.98515	11.8227	10.7758	15.8109	24.3187	11.2865	10.61	14.3071	14.6758	5.00899	11.7786	14.1871	6.61728	13.559
ENSMUSG00000016349	Eef1a2	eukaryotic translation elongation factor 1 alpha 2 [Source:MGI Symbol;Acc:MGI:1096317]	0	0	0	0	0.998515	0	0	0	0	0	0	0	0	0.834832	0	0	0	0
ENSMUSG00000016344	Ppdpf	pancreatic progenitor cell differentiation and proliferation factor [Source:MGI Symbol;Acc:MGI:1913746]	944.914	1127.84	915.193	1124.55	1190.23	950.746	1089.34	986.207	813.219	1312.31	1039.78	947.573	716.178	965.9	777.39	1095.24	758.152	693.446
ENSMUSG00000038751	Ptk6	PTK6 protein tyrosine kinase 6 [Source:MGI Symbol;Acc:MGI:99683]	89.4878	127.522	153.928	119.093	116.826	112.316	63.6754	64.2319	72.9562	67.7189	108.222	104.552	103.709	45.9158	77.0142	88.9055	80.3527	67.795
ENSMUSG00000027613	Eif6	eukaryotic translation initiation factor 6 [Source:MGI Symbol;Acc:MGI:1196288]	1330.77	1501	1667.03	1295.38	1361.97	1270.95	1053.09	1061.31	1079.75	1183.03	1341.11	1419.71	1458.77	1111.16	1000.28	1168.07	1168.42	1331.69
ENSMUSG00000027579	Srms	src-related kinase lacking C-terminal regulatory tyrosine and N-terminal myristylation sites [Source:MGI Symbol;Acc:MGI:101865]	553.285	666.88	540.32	622.797	817.784	549.758	433.972	446.659	355.054	456.59	343.765	358.779	484.301	507.578	575.341	666.792	403.654	350.597
ENSMUSG00000047841	Fndc11	fibronectin type III domain containing 11 [Source:MGI Symbol;Acc:MGI:3051572]	33.6782	38.6748	29.3197	33.1898	28.9569	29.5569	25.4701	23.7164	16.5367	23.599	13.793	18.7093	17.6109	24.2101	29.8996	42.5612	18.9065	15.496
ENSMUSG00000027580	Helz2	helicase with zinc finger 2, transcriptional coactivator [Source:MGI Symbol;Acc:MGI:2385169]	8400.3	12269.3	13831.6	8716.23	9304.16	10558.7	10867.9	9412.44	9951.23	11274.2	16320.3	17272	10586.1	8516.95	8144.48	8621	8727.25	7772.22
ENSMUSG00000026768	Itga8	integrin alpha 8 [Source:MGI Symbol;Acc:MGI:109442]	5514.56	1010.77	7162.38	2101.7	1699.47	5837.48	5180.24	6214.68	18814	3155.09	1361.27	7200.89	5180.55	1140.38	2456.3	1303.32	3560.1	10589.6
ENSMUSG00000038705	Gmeb2	glucocorticoid modulatory element binding protein 2 [Source:MGI Symbol;Acc:MGI:2652836]	918.934	1116.34	1108.91	994.718	1009.5	1027.59	883.618	851.814	777.227	978.846	958.085	1009.2	880.547	789.751	840.814	890.001	829.997	824.194
ENSMUSG00000027581	Stmn3	stathmin-like 3 [Source:MGI Symbol;Acc:MGI:1277137]	49.0739	89.8929	49.2152	34.166	54.9183	34.483	45.0626	41.5037	44.7465	34.8855	22.2811	37.4187	61.6383	43.4113	57.9872	35.9405	45.3757	29.055
ENSMUSG00000026767	Mindy3	MINDY lysine 48 deubiquitinase 3 [Source:MGI Symbol;Acc:MGI:1914210]	920.858	860.254	957.078	795.579	954.58	937.938	913.007	974.348	990.259	816.731	862.595	873.836	947.078	849.024	940.479	797.313	950.053	941.382
ENSMUSG00000026730	Pter	phosphotriesterase related [Source:MGI Symbol;Acc:MGI:107372]	93.3367	81.5307	109.949	76.1413	85.8723	77.8331	93.064	81.031	66.147	96.4482	84.8802	84.7423	89.0331	85.1528	101.478	76.6101	94.5326	92.976
ENSMUSG00000049630	C1ql3	C1q-like 3 [Source:MGI Symbol;Acc:MGI:2387350]	1.92447	0	1.04713	0	0.998515	0.985229	0.979621	0	1.9455	0	1.061	0	0.978386	0.834832	1.8121	0	0	1.937
ENSMUSG00000026727	Rsu1	Ras suppressor protein 1 [Source:MGI Symbol;Acc:MGI:103040]	1948.52	1761.27	1742.43	1991.39	1682.5	1891.64	2023.9	1926.96	1961.06	2208.05	1972.4	1945.77	1886.33	1693.04	1735.99	1978.62	1710.1	1833.37
ENSMUSG00000027254	Map1a	microtubule-associated protein 1 A [Source:MGI Symbol;Acc:MGI:1306776]	234.785	134.839	217.803	172.782	241.641	166.504	388.91	322.148	512.639	290.371	261.007	300.45	627.145	230.414	681.349	195.781	491.57	556.888
ENSMUSG00000027012	Dync1i2	dynein cytoplasmic 1 intermediate chain 2 [Source:MGI Symbol;Acc:MGI:107750]	2130.39	2093.67	1970.7	2122.2	1999.03	1915.28	2130.68	2215.51	2224.68	2213.18	2315.11	2168.08	2160.28	2031.98	2070.32	2169.67	2110.91	2056.13
ENSMUSG00000026726	Cubn	cubilin (intrinsic factor-cobalamin receptor) [Source:MGI Symbol;Acc:MGI:1931256]	21.1692	8.36213	59.6865	10.7379	12.9807	34.483	68.5735	53.3619	34.0462	31.8074	48.8061	47.3236	20.5461	31.7236	29.8996	9.45804	27.4145	5.811
ENSMUSG00000026723	Trdmt1	tRNA aspartic acid methyltransferase 1 [Source:MGI Symbol;Acc:MGI:1274787]	235.747	166.197	141.363	188.401	172.743	181.282	243.926	268.786	224.705	189.818	244.031	208.004	217.202	232.083	232.855	235.505	268.473	231.472
ENSMUSG00000027010	Slc25a12	solute carrier family 25 (mitochondrial carrier, Aralar), member 12 [Source:MGI Symbol;Acc:MGI:1926080]	817.899	824.715	819.904	826.817	891.674	853.208	876.761	978.301	1085.59	869.06	848.802	848.523	859.023	960.891	945.01	909.863	882.935	878.43
ENSMUSG00000027018	Hat1	histone aminotransferase 1 [Source:MGI Symbol;Acc:MGI:96013]	242.483	246.683	316.234	266.495	237.647	232.514	232.17	255.939	291.825	227.782	271.617	293.847	293.516	333.933	283.593	202.402	230.66	245.999
ENSMUSG00000026728	Vim	vimentin [Source:MGI Symbol;Acc:MGI:98932]	9518.42	6871.58	10489.1	6732.65	10219.8	10724.2	12342.2	13246.6	15637.9	8617.75	12317.2	13583	17760.6	10517.2	13557.2	6011.53	10877.9	16887.7
ENSMUSG00000003418	St8sia6	ST8 alpha-N-acetyl-neuraminide alpha-2,8-sialyltransferase 6 [Source:MGI Symbol;Acc:MGI:2386797]	177.051	210.098	263.877	160.092	260.612	248.278	426.135	446.659	341.435	365.272	411.669	413.806	201.547	323.08	295.372	161.732	193.792	125.905
ENSMUSG00000041921	Metap1d	methionyl aminopeptidase type 1D (mitochondrial) [Source:MGI Symbol;Acc:MGI:1913809]	365.649	312.534	403.146	423.658	322.52	359.608	281.151	286.573	300.58	231.886	317.24	298.249	348.305	393.206	384.165	369.809	352.607	421.298
ENSMUSG00000041911	Dlx1	distal-less homeobox 1 [Source:MGI Symbol;Acc:MGI:94901]	0.962234	5.22633	6.28279	2.92851	0.998515	2.95569	3.91848	0	0	2.05209	3.18301	2.2011	5.87032	0.834832	0.906049	5.67482	4.72663	1.937
ENSMUSG00000023391	Dlx2	distal-less homeobox 2 [Source:MGI Symbol;Acc:MGI:94902]	0.962234	0	0	1.95234	0	0.985229	0	0.988183	0.97275	1.02604	2.12201	2.2011	1.95677	0	0.906049	0.945804	0	0
ENSMUSG00000027111	Itga6	integrin alpha 6 [Source:MGI Symbol;Acc:MGI:96605]	5457.79	6370.9	4467.06	5966.36	4911.69	4264.07	4445.52	3798.57	2423.12	5053.27	5124.64	4309.75	3926.26	5008.99	4388	8376.04	6117.21	4411.52
ENSMUSG00000006494	Pdk1	pyruvate dehydrogenase kinase, isoenzyme 1 [Source:MGI Symbol;Acc:MGI:1926119]	380.082	501.728	386.392	467.586	385.427	374.387	418.298	398.238	550.576	424.782	533.684	513.956	451.036	470.845	514.636	471.956	458.483	293.456
ENSMUSG00000033526	Ppip5k1	diphosphoinositol pentakisphosphate kinase 1 [Source:MGI Symbol;Acc:MGI:2443281]	513.833	506.954	569.64	560.322	551.18	570.447	841.494	778.688	835.592	935.753	813.789	855.126	629.102	579.373	656.886	596.802	640.931	690.541
ENSMUSG00000057914	Cacnb2	calcium channel, voltage-dependent, beta 2 subunit [Source:MGI Symbol;Acc:MGI:894644]	9.62234	4.18106	4.18853	6.8332	11.9822	17.7341	3.91848	6.91728	4.86375	2.05209	0	3.30165	26.4164	28.3843	33.5238	24.5909	17.9612	15.496
ENSMUSG00000000308	Ckmt1	creatine kinase, mitochondrial 1, ubiquitous [Source:MGI Symbol;Acc:MGI:99441]	22.1314	12.5432	33.5082	39.0468	29.9554	30.5421	8.81659	4.94091	16.5367	6.15627	10.61	15.4077	11.7406	95.1708	32.6178	23.6451	27.4145	13.559
ENSMUSG00000033498	Strc	stereocilin [Source:MGI Symbol;Acc:MGI:2153816]	0	0	0	0	0	0	0	0	1.9455	0	1.061	0	0	0	0	0	0	0
ENSMUSG00000033486	Catsper2	cation channel, sperm associated 2 [Source:MGI Symbol;Acc:MGI:2387404]	47.1495	34.4938	49.2152	32.2136	34.948	25.6159	69.5531	39.5273	45.7192	36.9376	66.8432	51.7258	30.33	30.8888	37.148	38.778	30.2504	41.6455
ENSMUSG00000038685	Rtel1	regulator of telomere elongation helicase 1 [Source:MGI Symbol;Acc:MGI:2139369]	563.869	555.036	436.654	541.775	576.143	502.467	489.811	448.635	409.528	474.033	465.78	433.616	408.965	564.346	475.676	544.783	431.069	368.03
ENSMUSG00000040687	Madd	MAP-kinase activating death domain [Source:MGI Symbol;Acc:MGI:2444672]	773.636	782.904	735.086	696.01	829.766	763.552	1236.28	1204.59	919.249	1216.89	1303.97	1198.5	725.962	885.757	750.209	939.183	812.981	748.651
ENSMUSG00000026707	Nsun6	NOL1/NOP2/Sun domain family member 6 [Source:MGI Symbol;Acc:MGI:1921705]	196.296	217.415	174.871	204.996	187.721	181.282	172.413	206.53	178.013	175.454	171.882	172.786	196.656	199.525	203.861	189.161	192.847	197.574
ENSMUSG00000027248	Pdia3	protein disulfide isomerase associated 3 [Source:MGI Symbol;Acc:MGI:95834]	9758.02	9006.01	8254.54	9131.1	9063.52	8530.11	10178.3	9706.92	9499.88	11521.5	10846.6	10785.4	9304.45	12040.8	9190.97	7996.77	7867.01	8335.88
ENSMUSG00000027246	Ell3	elongation factor RNA polymerase II-like 3 [Source:MGI Symbol;Acc:MGI:2673679]	1.92447	3.1358	0	3.90468	3.99406	0.985229	0	0.988183	0.97275	0	1.061	1.10055	0.978386	1.66966	2.71815	0.945804	1.89065	0.9685
ENSMUSG00000017418	Arl5b	ADP-ribosylation factor-like 5B [Source:MGI Symbol;Acc:MGI:1923119]	1146.98	1490.55	2252.38	1241.69	1107.35	1689.67	1353.84	1574.18	1690.64	1324.62	1896.01	2578.59	2259.09	970.075	1398.03	1099.97	1504.96	1927.32
ENSMUSG00000046110	Serinc4	serine incorporator 4 [Source:MGI Symbol;Acc:MGI:2441842]	45.225	40.7654	24.084	42.9515	51.9228	15.7637	25.4701	20.7518	19.455	22.573	27.5861	25.3126	31.3083	36.7326	43.4904	31.2115	29.3051	20.3385
ENSMUSG00000075520	Malrd1	MAM and LDL receptor class A domain containing 1 [Source:MGI Symbol;Acc:MGI:1928271]	1.92447	0	9.42419	0.976171	3.99406	3.94091	1.95924	0.988183	1.9455	0	1.061	2.2011	2.93516	10.8528	9.06049	3.78321	1.89065	7.748
ENSMUSG00000074884	Serf2	small EDRK-rich factor 2 [Source:MGI Symbol;Acc:MGI:1337041]	3013.72	2892.25	2796.89	3325.82	3072.43	2869.97	3051.52	2992.22	3046.65	3082.24	3059.93	3203.7	2783.51	3032.94	2827.78	2578.26	2462.58	2834.8
ENSMUSG00000038671	Arfrp1	ADP-ribosylation factor related protein 1 [Source:MGI Symbol;Acc:MGI:1923938]	818.861	824.715	895.298	902.958	843.745	862.075	797.412	743.114	756.799	807.497	771.349	759.379	768.033	723.799	690.41	795.421	768.55	768.021
ENSMUSG00000027245	Hypk	huntingtin interacting protein K [Source:MGI Symbol;Acc:MGI:1914943]	37.5271	63.7612	53.4037	63.4511	41.9376	55.1728	57.7976	47.4328	43.7737	34.8855	63.6602	47.3236	71.4222	27.5495	50.7388	59.5856	57.6649	54.236
ENSMUSG00000048222	Mfap1b	microfibrillar-associated protein 1B [Source:MGI Symbol;Acc:MGI:3694697]	761.127	711.826	681.683	815.103	697.962	804.932	329.153	345.864	403.691	399.131	322.545	344.472	702.481	521.77	674.101	657.334	546.399	676.013
ENSMUSG00000002108	Nr1h3	nuclear receptor subfamily 1, group H, member 3 [Source:MGI Symbol;Acc:MGI:1352462]	85.6388	55.3991	100.525	67.3558	66.9005	78.8183	113.636	124.511	251.942	115.943	110.344	199.199	48.9193	70.9607	57.0811	44.4528	100.205	92.0075
ENSMUSG00000068479	Mfap1a	microfibrillar-associated protein 1A [Source:MGI Symbol;Acc:MGI:1914782]	596.585	571.76	621.996	635.487	583.133	620.694	516.26	551.406	656.606	540.725	500.793	477.638	610.513	534.292	608.865	585.452	587.048	614.998
ENSMUSG00000026748	Plxdc2	plexin domain containing 2 [Source:MGI Symbol;Acc:MGI:1914698]	1490.5	435.876	1168.6	738.962	1028.47	1330.06	1045.26	1212.5	1928.96	363.22	895.486	994.896	2352.04	1091.96	2494.35	747.185	2080.66	2703.08
ENSMUSG00000027582	Zgpat	zinc finger, CCCH-type with G patch domain [Source:MGI Symbol;Acc:MGI:2449939]	517.682	538.312	587.441	455.872	571.15	535.964	636.754	507.926	524.312	608.444	654.639	619.609	534.199	560.172	577.153	578.832	524.656	538.486
ENSMUSG00000049044	Rapgef4	Rap guanine nucleotide exchange factor (GEF) 4 [Source:MGI Symbol;Acc:MGI:1917723]	2114.03	2481.46	2103.69	2496.07	2010.01	2307.41	1930.83	1942.77	1536.94	1894.08	1836.6	1916.06	1493.02	1942.65	1629.98	2417.47	1875.53	1720.06
ENSMUSG00000027242	Wdr76	WD repeat domain 76 [Source:MGI Symbol;Acc:MGI:1926186]	129.902	177.695	119.373	152.283	170.746	146.799	158.699	196.648	169.258	169.297	162.333	148.574	163.39	207.038	206.579	171.19	143.69	153.992
ENSMUSG00000027583	Zbtb46	zinc finger and BTB domain containing 46 [Source:MGI Symbol;Acc:MGI:1919397]	2711.58	3360.53	2623.06	3052.49	2779.87	2621.69	2613.63	2341.99	2099.19	2608.21	2146.41	2064.63	2527.17	2806.7	2661.07	3508.93	2862.45	2247.89
ENSMUSG00000055882	Abhd16b	abhydrolase domain containing 16B [Source:MGI Symbol;Acc:MGI:3607711]	0	0	0	0	0	0	0	0	0.97275	0	0	0	0.978386	0	0	0.945804	0	0
ENSMUSG00000053702	Nebl	nebulette [Source:MGI Symbol;Acc:MGI:1921353]	2635.56	1304.49	1828.29	1747.35	2332.53	2465.04	3145.56	3646.39	3657.54	1137.88	2345.88	2256.13	3246.28	1670.5	3528.16	1423.43	2853.94	3412.03
ENSMUSG00000002103	Acp2	acid phosphatase 2, lysosomal [Source:MGI Symbol;Acc:MGI:87882]	1129.66	911.472	898.439	940.053	1125.33	938.923	1411.63	1458.56	1526.24	1161.48	1189.38	1273.33	1187.76	1266.44	1418.87	1077.27	1296.99	1383.99
ENSMUSG00000002109	Ddb2	damage specific DNA binding protein 2 [Source:MGI Symbol;Acc:MGI:1355314]	266.539	222.642	264.924	272.352	264.606	277.835	177.311	184.79	249.997	134.412	143.235	151.876	222.094	217.056	242.821	229.83	206.081	238.251
ENSMUSG00000004085	Map3k20	mitogen-activated protein kinase kinase kinase 20 [Source:MGI Symbol;Acc:MGI:2443258]	767.863	442.147	812.574	620.845	575.144	777.345	691.612	821.18	984.423	602.288	811.667	774.786	867.828	554.328	796.417	444.528	784.621	1036.3
ENSMUSG00000055612	Cdca7	cell division cycle associated 7 [Source:MGI Symbol;Acc:MGI:1914203]	23.0936	26.1316	12.5656	18.5473	15.9762	13.7932	28.409	33.5982	11.673	30.7813	40.3181	15.4077	26.4164	56.7686	28.0875	50.1276	52.9383	29.055
ENSMUSG00000026740	Dnajc1	DnaJ heat shock protein family (Hsp40) member C1 [Source:MGI Symbol;Acc:MGI:103268]	919.896	926.106	889.015	899.054	847.739	873.898	1045.26	995.1	1035.01	1041.44	1092.83	1067.53	1055.68	940.855	1055.55	950.533	1002.99	1038.23
ENSMUSG00000000827	Tpd52l2	tumor protein D52-like 2 [Source:MGI Symbol;Acc:MGI:1913564]	1101.76	1289.86	1396.87	1205.57	1235.16	1215.77	1070.73	1113.68	1173.14	1112.23	1045.09	1129.16	1297.34	1306.51	1186.92	1067.81	1080.51	1200.94
ENSMUSG00000027620	Rbm39	RNA binding motif protein 39 [Source:MGI Symbol;Acc:MGI:2157953]	8535.98	8602.54	10181.3	9368.31	7654.61	10113.4	6429.25	7022.03	7991.14	7181.29	7869.46	7956.97	8568.7	6120.99	7228.46	7873.82	7612.71	9332.47
ENSMUSG00000038116	Phf20	PHD finger protein 20 [Source:MGI Symbol;Acc:MGI:2444148]	749.58	847.711	852.365	803.389	706.948	903.455	821.902	935.809	1162.44	890.607	903.974	837.518	1065.46	740.496	1065.51	763.264	904.677	962.689
ENSMUSG00000046229	Scand1	SCAN domain-containing 1 [Source:MGI Symbol;Acc:MGI:1343132]	617.754	565.489	528.802	664.773	529.213	574.388	441.809	419.978	340.462	471.98	419.096	420.41	337.543	457.488	409.534	546.675	410.272	487.156
ENSMUSG00000027257	Pacsin3	protein kinase C and casein kinase substrate in neurons 3 [Source:MGI Symbol;Acc:MGI:1891410]	161.655	80.4855	126.703	142.521	126.811	172.415	83.2678	114.629	153.694	54.3804	50.9281	62.7313	178.066	174.48	168.525	117.28	125.728	188.858
ENSMUSG00000000826	Dnajc5	DnaJ heat shock protein family (Hsp40) member C5 [Source:MGI Symbol;Acc:MGI:892995]	2547.03	2619.44	2680.66	2553.66	2655.05	2519.23	2852.66	2888.46	2959.11	2664.64	2786.19	2647.92	2791.33	2436.04	2867.65	2791.07	2870.96	2824.15
ENSMUSG00000027238	Frmd5	FERM domain containing 5 [Source:MGI Symbol;Acc:MGI:2442557]	20.2069	7.31686	9.42419	6.8332	15.9762	17.7341	16.6536	14.8227	17.5095	10.2604	8.48802	9.90494	10.7622	12.5225	10.8726	18.9161	26.4691	18.4015
ENSMUSG00000027108	Ola1	Obg-like ATPase 1 [Source:MGI Symbol;Acc:MGI:1914309]	382.969	354.345	343.459	357.279	396.41	354.682	346.786	371.557	390.073	317.048	361.802	355.477	481.366	388.197	377.823	330.085	432.014	474.565
ENSMUSG00000038085	Cnbd2	cyclic nucleotide binding domain containing 2 [Source:MGI Symbol;Acc:MGI:1918123]	181.862	228.913	184.295	231.353	209.688	185.223	161.637	152.18	124.512	151.855	125.198	156.278	148.715	164.462	156.747	149.437	112.494	149.149
ENSMUSG00000068859	Sp9	trans-acting transcription factor 9 [Source:MGI Symbol;Acc:MGI:3574660]	29.8293	20.9053	12.5656	7.80937	27.9584	22.6603	23.5109	9.88183	30.1552	23.599	8.48802	8.80439	21.5245	20.036	19.9331	10.4038	17.0159	9.685
ENSMUSG00000041777	Cir1	corepressor interacting with RBPJ, 1 [Source:MGI Symbol;Acc:MGI:1914185]	364.687	401.382	373.826	429.515	372.446	386.21	403.604	460.493	452.329	399.131	381.961	314.757	410.922	378.179	405.91	430.341	363.951	368.999
ENSMUSG00000027255	Arfgap2	ADP-ribosylation factor GTPase activating protein 2 [Source:MGI Symbol;Acc:MGI:1924288]	1765.7	1599.26	1529.86	1638.02	1773.36	1495.58	1682.01	1607.77	1532.08	1718.62	1553.31	1318.46	1599.66	1774.85	1642.67	1787.57	1607.05	1631.92
ENSMUSG00000008226	Scrn3	secernin 3 [Source:MGI Symbol;Acc:MGI:1921866]	545.587	427.514	435.607	509.561	508.244	465.028	453.565	473.34	566.14	356.037	353.314	334.567	614.426	497.56	631.516	427.503	548.289	580.132
ENSMUSG00000037683	Armc3	armadillo repeat containing 3 [Source:MGI Symbol;Acc:MGI:1918132]	8.66011	1.04527	5.23566	5.85703	7.98812	8.86706	5.87773	5.9291	8.75475	6.15627	7.42702	5.50274	6.8487	4.17416	7.2484	6.62063	3.78131	11.622
ENSMUSG00000089917	Uckl1	uridine-cytidine kinase 1-like 1 [Source:MGI Symbol;Acc:MGI:1915806]	724.562	573.851	563.357	621.821	734.907	665.029	717.083	638.366	614.778	780.82	637.663	682.34	535.177	725.469	636.047	637.472	569.086	525.896
ENSMUSG00000023094	Msrb2	methionine sulfoxide reductase B2 [Source:MGI Symbol;Acc:MGI:1923717]	225.163	301.037	237.699	273.328	254.621	263.056	208.659	195.66	180.931	252.407	205.835	201.4	249.488	295.53	241.009	327.248	220.261	209.196
ENSMUSG00000026735	Ptf1a	pancreas specific transcription factor, 1a [Source:MGI Symbol;Acc:MGI:1328312]	0	0	0	0	0	0	0	0	0	0	0	0	0	0	0.906049	0	0	0
ENSMUSG00000060227	Golm2	golgi membrane protein 2 [Source:MGI Symbol;Acc:MGI:2443129]	1358.67	1546.99	1324.62	1698.54	1400.92	1715.28	766.064	826.121	799.6	967.56	840.314	830.914	1534.11	1817.43	1746.86	2130.9	1762.09	1531.2
ENSMUSG00000074881	Mageb3	MAGE family member B3 [Source:MGI Symbol;Acc:MGI:105109]	0.962234	4.18106	5.23566	3.90468	0.998515	0.985229	0.979621	0.988183	1.9455	5.13022	4.24401	3.30165	0	2.5045	0	0.945804	2.83598	4.8425
ENSMUSG00000043415	Otud1	OTU domain containing 1 [Source:MGI Symbol;Acc:MGI:1918448]	471.495	492.32	467.021	508.585	426.366	563.551	609.324	674.929	492.211	705.919	606.894	584.391	383.527	371.5	445.776	536.271	462.265	441.636
ENSMUSG00000040591	Cstpp1	centriolar satellite-associated tubulin polyglutamylase complex regulator 1 [Source:MGI Symbol;Acc:MGI:1915079]	276.161	252.954	243.982	242.09	283.578	211.824	197.883	207.518	229.569	180.584	162.333	166.183	317.975	294.696	324.366	251.584	295.887	287.645
ENSMUSG00000000823	Zfp512b	zinc finger protein 512B [Source:MGI Symbol;Acc:MGI:2685478]	842.917	795.447	611.525	757.509	920.631	751.73	684.755	758.924	692.598	711.049	655.7	594.296	782.709	906.627	837.19	996.877	803.527	649.864
ENSMUSG00000027253	Lrp4	low density lipoprotein receptor-related protein 4 [Source:MGI Symbol;Acc:MGI:2442252]	123.166	132.749	153.928	96.6409	152.773	122.168	192.985	152.18	176.068	179.558	134.747	181.591	203.504	216.221	213.828	147.545	174.885	151.086
ENSMUSG00000002455	Prpf6	pre-mRNA splicing factor 6 [Source:MGI Symbol;Acc:MGI:1922946]	1406.79	1469.64	1391.64	1569.68	1378.95	1365.53	1360.69	1303.41	1499.01	1472.37	1325.19	1217.21	1401.05	1356.6	1413.44	1473.56	1465.26	1484.71
ENSMUSG00000038605	Samd10	sterile alpha motif domain containing 10 [Source:MGI Symbol;Acc:MGI:2443872]	84.6766	78.3949	50.2623	73.2128	89.8663	70.9365	83.2678	98.8183	56.4195	98.5003	90.1852	69.3346	59.6815	126.06	84.2626	85.1223	102.095	54.236
ENSMUSG00000108976	Gm29797	predicted gene, 29797 [Source:MGI Symbol;Acc:MGI:5588956]	2.8867	2.09053	7.32992	4.88086	1.99703	5.91137	7.83697	4.94091	2.91825	8.20836	8.48802	3.30165	3.91354	1.66966	1.8121	2.83741	1.89065	7.748
ENSMUSG00000041762	Gpr155	G protein-coupled receptor 155 [Source:MGI Symbol;Acc:MGI:1915776]	357.951	299.991	361.26	356.302	319.525	433.501	354.623	435.789	401.746	300.631	262.068	304.852	476.474	406.563	482.018	330.085	309.122	380.621
ENSMUSG00000046470	Sox18	SRY (sex determining region Y)-box 18 [Source:MGI Symbol;Acc:MGI:103559]	5125.82	5718.65	4064.97	4565.55	4807.85	4732.05	6848.53	5927.12	3129.34	8614.67	5249.84	4325.16	2827.54	5306.19	4138.83	8451.7	4845.74	2755.38
ENSMUSG00000033411	Ctdspl2	CTD (carboxy-terminal domain, RNA polymerase II, polypeptide A) small phosphatase like 2 [Source:MGI Symbol;Acc:MGI:1196405]	605.245	656.427	673.306	649.154	605.1	692.616	749.41	787.582	773.336	714.127	721.482	770.384	802.276	603.583	742.054	685.708	839.45	763.178
ENSMUSG00000027236	Eif3j1	eukaryotic translation initiation factor 3, subunit J1 [Source:MGI Symbol;Acc:MGI:1925905]	903.538	1024.36	1129.86	1025.96	897.665	974.391	417.319	377.486	529.176	382.715	451.987	432.516	997.954	774.724	839.908	873.923	914.131	1041.14
ENSMUSG00000059540	Tcea2	transcription elongation factor A (SII), 2 [Source:MGI Symbol;Acc:MGI:107368]	176.089	177.695	152.881	151.307	196.707	133.006	187.108	167.003	116.73	186.74	168.699	147.474	144.801	179.489	158.559	199.565	141.799	152.055
ENSMUSG00000033396	Spg11	SPG11, spatacsin vesicle trafficking associated [Source:MGI Symbol;Acc:MGI:2444989]	636.999	660.608	660.74	556.418	691.971	709.365	759.206	771.771	646.879	708.997	796.813	663.631	822.823	772.219	897.895	736.781	807.309	828.068
ENSMUSG00000075284	Wipf1	WAS/WASL interacting protein family, member 1 [Source:MGI Symbol;Acc:MGI:2178801]	1132.55	1281.5	1317.29	1242.67	1129.32	1233.51	1234.32	1292.54	1592.39	1340.01	1476.92	1737.77	1101.66	1019.33	939.573	1252.24	1066.33	976.248
ENSMUSG00000027233	Patl2	protein associated with topoisomerase II homolog 2 (yeast) [Source:MGI Symbol;Acc:MGI:1914828]	4.81117	7.31686	6.28279	15.6187	14.9777	13.7932	4.89811	0.988183	1.9455	6.15627	4.24401	6.60329	11.7406	8.34832	3.6242	6.62063	4.72663	4.8425
ENSMUSG00000027624	Epb41l1	erythrocyte membrane protein band 4.1 like 1 [Source:MGI Symbol;Acc:MGI:103010]	74.092	48.0822	98.4304	82.9745	99.8515	85.7149	93.064	91.901	152.722	106.709	45.6231	91.3456	117.406	171.141	134.095	86.0681	103.041	127.842
ENSMUSG00000060802	B2m	beta-2 microglobulin [Source:MGI Symbol;Acc:MGI:88127]	23480.4	22509.8	23299.7	21619.3	19155.5	18242.5	18924.3	20746.9	24314.9	29390	29373.9	34821.4	17744	26990.1	15733.5	25672.9	27458	16243.7
ENSMUSG00000033368	Trim69	tripartite motif-containing 69 [Source:MGI Symbol;Acc:MGI:1918178]	147.222	191.284	198.955	134.712	72.8916	136.947	192.006	196.648	189.686	343.725	362.863	347.773	168.282	74.3	86.0747	140.925	190.011	114.283
ENSMUSG00000027628	Aar2	AAR2 splicing factor homolog [Source:MGI Symbol;Acc:MGI:1915545]	731.298	754.682	670.164	694.058	789.825	668.97	759.206	747.066	713.026	753.117	758.617	669.134	723.027	899.949	752.021	747.185	786.512	713.785
ENSMUSG00000027229	Terb2	telomere repeat binding bouquet formation protein 2 [Source:MGI Symbol;Acc:MGI:1921651]	0	0	1.04713	1.95234	0	0	1.95924	0	0.97275	11.2865	4.24401	4.4022	3.91354	3.33933	0	1.89161	1.89065	0
ENSMUSG00000027227	Sord	sorbitol dehydrogenase [Source:MGI Symbol;Acc:MGI:98266]	549.436	493.365	785.349	573.012	753.879	603.945	336.01	347.84	344.353	257.537	282.227	318.059	804.233	567.686	773.766	335.76	506.695	555.919
ENSMUSG00000002458	Rgs19	regulator of G-protein signaling 19 [Source:MGI Symbol;Acc:MGI:1915153]	152.995	155.745	153.928	171.806	148.779	129.065	205.72	183.802	108.948	305.761	273.739	223.411	112.514	202.029	146.78	248.746	190.956	120.094
ENSMUSG00000045794	Lkaaear1	LKAAEAR motif containing 1 (IKAAEAR murine motif) [Source:MGI Symbol;Acc:MGI:2685538]	0	0	0	0	0	0	0	0	0	0	0	0	0	0	0.906049	0	0	0
ENSMUSG00000068452	Duox2	dual oxidase 2 [Source:MGI Symbol;Acc:MGI:3036280]	0	0	0	0.976171	0	1.97046	0	0.988183	0	0	0	1.10055	0.978386	0.834832	0	1.89161	0	0.9685
ENSMUSG00000027225	Duoxa2	dual oxidase maturation factor 2 [Source:MGI Symbol;Acc:MGI:1914061]	0	0	0	0	0	0	0	0	0	0	0	0	0	0	0	0	0	0.9685
ENSMUSG00000027584	Oprl1	opioid receptor-like 1 [Source:MGI Symbol;Acc:MGI:97440]	0.962234	2.09053	5.23566	7.80937	2.99554	3.94091	2.93886	2.96455	3.891	1.02604	1.061	0	0.978386	1.66966	2.71815	3.78321	0	2.9055
ENSMUSG00000027224	Duoxa1	dual oxidase maturation factor 1 [Source:MGI Symbol;Acc:MGI:2384861]	0	1.04527	2.09426	0	0	0	0	0	0	0	0	0	0.978386	0	0	1.89161	0	0
ENSMUSG00000033268	Duox1	dual oxidase 1 [Source:MGI Symbol;Acc:MGI:2139422]	0	3.1358	2.09426	1.95234	0.998515	0.985229	0	0	0	0	0	1.10055	0.978386	2.5045	0	0.945804	1.89065	1.937
ENSMUSG00000036617	Etl4	enhancer trap locus 4 [Source:MGI Symbol;Acc:MGI:95454]	2374.79	2777.27	2592.7	2723.52	2201.73	2641.4	3407.12	3230.37	2451.33	3639.38	3402.64	3361.08	2637.73	2664.78	2672.85	3387.87	3257.59	2640.13
ENSMUSG00000033256	Shf	Src homology 2 domain containing F [Source:MGI Symbol;Acc:MGI:3613669]	149.146	162.016	175.918	154.235	164.755	152.71	215.517	151.192	153.694	192.896	169.76	173.887	115.45	171.975	122.317	146.6	101.15	120.094
ENSMUSG00000061689	Dlgap4	DLG associated protein 4 [Source:MGI Symbol;Acc:MGI:2138865]	2211.21	2673.79	3142.44	2597.59	2474.32	2689.67	2110.1	1910.16	1965.93	2170.08	2196.28	2326.56	2482.17	1858.34	2027.74	2156.43	1978.57	2357.33
ENSMUSG00000067818	Myl9	myosin, light polypeptide 9, regulatory [Source:MGI Symbol;Acc:MGI:2138915]	1577.1	412.88	2531.96	1110.88	1246.15	2478.84	1422.41	1498.09	4523.29	1589.34	530.501	2513.65	1863.83	1813.25	1740.52	874.868	1267.68	2668.22
ENSMUSG00000027219	Slc28a2	solute carrier family 28 (sodium-coupled nucleoside transporter), member 2 [Source:MGI Symbol;Acc:MGI:1913105]	64.4697	54.3538	45.0267	32.2136	48.9272	42.3648	99.9213	83.0074	57.3922	54.3804	133.686	99.0494	43.049	66.7865	41.6783	101.201	69.0088	52.299
ENSMUSG00000062175	Tgif2	TGFB-induced factor homeobox 2 [Source:MGI Symbol;Acc:MGI:1915299]	223.238	170.378	383.25	197.187	151.774	295.569	125.391	130.44	185.795	187.766	194.163	263.031	335.586	120.216	137.72	148.491	268.473	433.888
ENSMUSG00000079071	Slc28a2b	solute carrier family 28 member 2b [Source:MGI Symbol;Acc:MGI:3702173]	20.2069	16.7243	13.6127	6.8332	14.9777	8.86706	24.4905	17.7873	8.75475	12.3125	24.4031	42.9214	8.80547	5.00899	7.2484	16.0787	7.56261	5.811
ENSMUSG00000027637	Rab5if	RAB5 interacting factor [Source:MGI Symbol;Acc:MGI:1914638]	779.41	775.587	756.029	800.46	854.729	801.976	753.329	704.574	782.091	767.481	690.713	699.949	742.595	823.144	742.961	680.033	701.432	793.202
ENSMUSG00000040549	Ckap5	cytoskeleton associated protein 5 [Source:MGI Symbol;Acc:MGI:1923036]	1107.53	1302.4	1214.67	1159.69	1181.24	1179.32	1376.37	1352.82	1383.25	1351.3	1379.3	1229.31	1372.68	1338.24	1316.49	1342.1	1417.99	1292.95
ENSMUSG00000027636	Sla2	Src-like-adaptor 2 [Source:MGI Symbol;Acc:MGI:1925049]	26.9426	14.6337	11.5184	17.5711	15.9762	5.91137	16.6536	14.8227	9.7275	13.3386	18.037	22.011	15.6542	40.9068	11.7786	18.9161	10.3986	17.433
ENSMUSG00000056486	Chn1	chimerin 1 [Source:MGI Symbol;Acc:MGI:1915674]	268.463	62.716	370.685	156.187	124.814	366.505	148.902	219.377	654.661	87.2138	63.6602	247.623	214.267	92.6663	173.055	56.7482	155.979	372.873
ENSMUSG00000027249	F2	coagulation factor II [Source:MGI Symbol;Acc:MGI:88380]	0	0	1.04713	0.976171	0	0.985229	0.979621	0.988183	0	1.02604	1.061	0	0.978386	1.66966	1.8121	0.945804	0	3.874
ENSMUSG00000005804	Bloc1s6	biogenesis of lysosomal organelles complex-1, subunit 6, pallidin [Source:MGI Symbol;Acc:MGI:1927580]	499.399	416.016	349.742	501.752	461.314	436.456	880.679	895.294	758.745	863.929	856.229	837.518	422.663	507.578	531.851	593.019	500.078	440.668
ENSMUSG00000075040	Zfp408	zinc finger protein 408 [Source:MGI Symbol;Acc:MGI:2685857]	378.158	358.526	341.365	345.565	341.492	325.125	394.787	362.663	337.544	375.532	353.314	313.656	356.132	351.464	373.292	458.715	406.49	329.29
ENSMUSG00000005803	Sqor	sulfide quinone oxidoreductase [Source:MGI Symbol;Acc:MGI:1929899]	481.117	385.703	358.119	443.182	453.326	363.549	501.566	518.796	560.304	453.512	448.804	457.828	511.696	544.31	567.187	482.36	484.952	479.408
ENSMUSG00000027634	Ndrg3	N-myc downstream regulated gene 3 [Source:MGI Symbol;Acc:MGI:1352499]	1260.53	1077.67	1179.07	1046.46	1214.19	1220.7	1186.32	1200.64	1230.53	1087.61	1116.17	1054.33	1339.41	1170.43	1461.46	1130.24	1321.57	1506.02
ENSMUSG00000010505	Myt1	myelin transcription factor 1 [Source:MGI Symbol;Acc:MGI:1100535]	0	0	0	0	0	0	0.979621	0	0	0	0	0	0.978386	0	0	0	0	0
ENSMUSG00000036591	Arhgap21	Rho GTPase activating protein 21 [Source:MGI Symbol;Acc:MGI:1918685]	1263.41	1629.57	1637.71	1465.23	1261.12	1354.69	1604.62	1640.38	1594.34	1610.89	1855.69	1736.67	1717.07	1367.45	1634.51	1554.9	1543.72	1529.26
ENSMUSG00000026679	Enkur	enkurin, TRPC channel interacting protein [Source:MGI Symbol;Acc:MGI:1918483]	25.9803	47.037	45.0267	28.309	28.9569	29.5569	22.5313	21.74	41.8282	16.4167	33.9521	36.3181	51.8545	11.6876	21.7452	18.9161	21.7425	42.614
ENSMUSG00000027635	Dsn1	DSN1 homolog, MIS12 kinetochore complex component [Source:MGI Symbol;Acc:MGI:1914184]	61.583	70.0328	87.9591	54.6656	63.9049	103.449	114.616	154.157	197.468	107.735	130.503	128.764	95.8818	92.6663	86.0747	70.9353	95.478	84.2595
ENSMUSG00000027589	Pcmtd2	protein-L-isoaspartate (D-aspartate) O-methyltransferase domain containing 2 [Source:MGI Symbol;Acc:MGI:1923927]	972.819	963.735	826.187	1004.48	941.599	1022.67	1219.63	1266.85	1145.9	1071.19	1007.95	959.679	862.936	984.267	1104.47	918.375	934.928	847.438
ENSMUSG00000055485	Soga1	suppressor of glucose, autophagy associated 1 [Source:MGI Symbol;Acc:MGI:2444575]	1021.89	1079.76	1093.21	1010.34	900.66	1065.03	1362.65	1033.64	1047.65	1557.54	1319.89	1329.46	1158.41	1192.97	1015.68	1432.89	1243.1	1158.33
ENSMUSG00000074628	Tldc2	TBC/LysM associated domain containing 2 [Source:MGI Symbol;Acc:MGI:2686178]	0.962234	0	1.04713	1.95234	1.99703	0.985229	0.979621	0	0	1.02604	1.061	2.2011	0	1.66966	0	1.89161	1.89065	1.937
ENSMUSG00000038628	Polr3k	polymerase (RNA) III (DNA directed) polypeptide K [Source:MGI Symbol;Acc:MGI:1914255]	353.14	336.576	300.527	370.945	356.47	346.801	320.336	323.136	353.108	366.298	335.277	344.472	333.63	287.182	375.104	367.918	339.372	357.377
ENSMUSG00000048550	Thnsl1	threonine synthase-like 1 (bacterial) [Source:MGI Symbol;Acc:MGI:2139347]	75.0543	89.8929	69.1107	94.6886	67.899	74.8774	62.6957	100.795	72.9562	76.9533	77.4532	51.7258	85.1196	75.1349	105.102	79.4475	95.478	87.165
ENSMUSG00000027247	Arhgap1	Rho GTPase activating protein 1 [Source:MGI Symbol;Acc:MGI:2445003]	2857.84	2461.6	2662.86	2394.55	2608.12	2614.8	2960.41	2824.23	2863.78	2655.4	2658.87	2540.07	3012.45	2835.92	2970.94	2927.26	2962.65	3330.67
ENSMUSG00000025716	Myo3a	myosin IIIA [Source:MGI Symbol;Acc:MGI:2183924]	0.962234	0	0	0	0	0	0	0	0	0	0	0	0	0	0	0	0	0
ENSMUSG00000026787	Gad2	glutamic acid decarboxylase 2 [Source:MGI Symbol;Acc:MGI:95634]	1.92447	2.09053	0	0	0	1.97046	0.979621	0.988183	1.9455	1.02604	0	0	0.978386	1.66966	0	0	1.89065	0.9685
ENSMUSG00000026786	Apbb1ip	amyloid beta (A4) precursor protein-binding, family B, member 1 interacting protein [Source:MGI Symbol;Acc:MGI:1861354]	32.716	41.8106	35.6025	43.9277	50.9243	46.3058	75.4308	119.57	88.5202	120.047	209.018	238.819	42.0706	61.7776	48.0206	41.6154	83.1887	26.1495
ENSMUSG00000027244	Atg13	autophagy related 13 [Source:MGI Symbol;Acc:MGI:1196429]	1084.44	1008.68	984.304	971.29	1133.31	933.997	1212.77	1299.46	1136.17	1097.87	1061	934.366	1147.65	1126.19	1309.24	1088.62	1190.17	1156.39
ENSMUSG00000027243	Harbi1	harbinger transposase derived 1 [Source:MGI Symbol;Acc:MGI:2443194]	73.1298	59.5802	64.9222	80.046	80.8797	82.7592	83.2678	88.9365	80.7382	87.2138	82.7582	67.1335	80.2276	87.6573	85.1686	87.9597	69.9542	67.795
ENSMUSG00000027639	Samhd1	SAM domain and HD domain, 1 [Source:MGI Symbol;Acc:MGI:1927468]	2175.61	1934.79	2001.07	1774.68	1731.42	1946.81	1603.64	1547.49	1984.41	1773	2030.76	2038.22	2056.57	1875.03	1831.13	1771.49	2092.95	1896.32
ENSMUSG00000026784	Pdss1	prenyl (solanesyl) diphosphate synthase, subunit 1 [Source:MGI Symbol;Acc:MGI:1889278]	63.5075	77.3497	76.4406	81.0222	70.8945	88.6706	82.2882	56.3264	57.3922	65.6668	79.5752	70.4351	62.6167	81.8135	52.5509	79.4475	67.1182	79.417
ENSMUSG00000027641	Rbl1	RB transcriptional corepressor like 1 [Source:MGI Symbol;Acc:MGI:103300]	323.311	305.218	279.584	314.327	285.575	322.17	441.809	376.498	422.173	391.949	435.011	443.521	341.457	434.947	403.192	398.183	452.811	316.7
ENSMUSG00000027104	Atf2	activating transcription factor 2 [Source:MGI Symbol;Acc:MGI:109349]	1162.38	1163.38	1107.87	1178.24	1078.4	1288.68	1270.57	1299.46	1323.91	1127.62	1170.29	1228.21	1307.12	965.9	1242.19	1248.46	1237.43	1305.54
ENSMUSG00000074627	Mroh8	maestro heat-like repeat family member 8 [Source:MGI Symbol;Acc:MGI:3603828]	7.69787	5.22633	5.23566	1.95234	2.99554	4.92614	4.89811	5.9291	4.86375	5.13022	3.18301	5.50274	1.95677	5.00899	7.2484	7.56643	3.78131	1.937
ENSMUSG00000018770	Atp5g3	ATP synthase, H+ transporting, mitochondrial F0 complex, subunit C3 (subunit 9) [Source:MGI Symbol;Acc:MGI:2442035]	2359.4	2043.49	2299.5	2541.95	2353.5	2102.48	1682.99	1857.78	1955.23	1658.09	1758.08	1766.38	2073.2	2222.32	2027.74	2044.83	2053.25	2438.68
ENSMUSG00000027642	Rpn2	ribophorin II [Source:MGI Symbol;Acc:MGI:98085]	4252.11	3904.07	3715.22	3753.38	4251.68	3443.37	5143.99	4890.52	4461.03	4912.7	5022.79	5143.97	4354.8	4750.19	4423.33	4241.93	4417.51	4416.36
ENSMUSG00000027643	Ghrh	growth hormone releasing hormone [Source:MGI Symbol;Acc:MGI:95709]	0	0	0	0	0	0	0	0	0	0	0	0	0	0	0	0.945804	0	0
ENSMUSG00000063019	Manbal	mannosidase, beta A, lysosomal-like [Source:MGI Symbol;Acc:MGI:1916411]	565.794	524.723	474.351	565.203	590.122	493.6	664.183	640.343	592.405	581.767	564.453	552.476	533.22	603.583	549.066	532.487	569.086	557.856
ENSMUSG00000009207	Lnpk	lunapark, ER junction formation factor [Source:MGI Symbol;Acc:MGI:1918115]	127.015	112.889	106.807	122.998	123.816	130.05	123.432	141.31	92.4112	76.9533	113.527	114.457	144.801	136.912	144.968	131.467	134.236	142.37
ENSMUSG00000001819	Hoxd13	homeobox D13 [Source:MGI Symbol;Acc:MGI:96205]	0	1.04527	0	0	0	0	0	0	0	0	1.061	0	0	0	0	0	0	0
ENSMUSG00000040506	Ambra1	autophagy/beclin 1 regulator 1 [Source:MGI Symbol;Acc:MGI:2443564]	1136.4	1256.41	1212.58	1138.22	1143.3	1136.95	1245.1	1264.87	1243.17	1178.93	1346.41	1257.93	1299.3	1228.87	1282.97	1239	1259.17	1139.92
ENSMUSG00000042499	Hoxd11	homeobox D11 [Source:MGI Symbol;Acc:MGI:96203]	0	0	0	1.95234	3.99406	0	0	0	0.97275	1.02604	0	0	4.89193	2.5045	4.53025	0	1.89065	1.937
ENSMUSG00000050368	Hoxd10	homeobox D10 [Source:MGI Symbol;Acc:MGI:96202]	18.2824	6.2716	31.414	13.6664	31.9525	25.6159	9.79621	8.89365	23.346	7.18231	6.36602	9.90494	55.768	44.2461	56.1751	16.0787	39.7037	78.4485
ENSMUSG00000043342	Hoxd9	homeobox D9 [Source:MGI Symbol;Acc:MGI:96210]	155.882	40.7654	154.975	114.212	135.798	156.651	57.7976	68.1846	132.294	52.3283	31.8301	78.139	140.888	174.48	174.868	68.0979	129.51	181.11
ENSMUSG00000027102	Hoxd8	homeobox D8 [Source:MGI Symbol;Acc:MGI:96209]	600.434	327.168	501.576	551.537	534.205	547.787	384.991	332.029	451.356	351.933	256.763	390.695	500.934	631.968	620.644	466.281	496.296	628.557
ENSMUSG00000079277	Hoxd3	homeobox D3 [Source:MGI Symbol;Acc:MGI:96207]	5.7734	3.1358	6.28279	4.88086	3.99406	7.88183	2.93886	1.97637	3.891	0	2.12201	1.10055	0.978386	2.5045	7.2484	1.89161	8.50794	5.811
ENSMUSG00000027646	Src	Rous sarcoma oncogene [Source:MGI Symbol;Acc:MGI:98397]	103.921	22.9958	130.891	64.4273	64.9035	101.479	73.4716	81.031	174.122	48.2241	36.0741	62.7313	108.601	128.564	72.484	52.965	100.205	119.126
ENSMUSG00000101174	Hoxd4	homeobox D4 [Source:MGI Symbol;Acc:MGI:96208]	52.9229	15.679	41.8853	37.0945	36.945	42.3648	17.6332	21.74	26.2642	12.3125	13.793	13.2066	45.0058	26.7146	56.1751	22.6993	42.5397	39.7085
ENSMUSG00000100642	Gm28230	predicted gene 28230 [Source:MGI Symbol;Acc:MGI:5578936]	13.4713	4.18106	4.18853	4.88086	6.9896	10.8375	7.83697	3.95273	8.75475	1.02604	1.061	11.0055	3.91354	5.00899	5.4363	8.51223	7.56261	12.5905
ENSMUSG00000067787	Blcap	bladder cancer associated protein [Source:MGI Symbol;Acc:MGI:1858907]	346.404	292.674	306.81	342.636	386.425	359.608	336.99	383.415	327.817	361.168	331.033	320.26	281.775	412.407	407.722	446.419	373.404	322.511
ENSMUSG00000042448	Hoxd1	homeobox D1 [Source:MGI Symbol;Acc:MGI:96201]	0.962234	1.04527	0	0.976171	0.998515	0	0	0	0	0	0	0	0	0.834832	1.8121	0	0.945326	0
ENSMUSG00000027099	Mtx2	metaxin 2 [Source:MGI Symbol;Acc:MGI:1859652]	478.23	341.802	427.23	455.872	470.3	505.422	383.032	423.93	446.492	294.475	346.948	302.651	491.15	440.791	491.985	439.799	462.265	598.533
ENSMUSG00000067786	Nnat	neuronatin [Source:MGI Symbol;Acc:MGI:104716]	1.92447	8.36213	4.18853	9.76171	1.99703	3.94091	2.93886	1.97637	1.9455	1.02604	2.12201	3.30165	3.91354	1.66966	1.8121	6.62063	1.89065	1.937
ENSMUSG00000027200	Sema6d	sema domain, transmembrane domain (TM), and cytoplasmic domain, (semaphorin) 6D [Source:MGI Symbol;Acc:MGI:2387661]	4582.16	5606.81	4261.83	4769.57	3745.43	4670.97	5864.99	5467.62	3425.05	4713.65	5558.59	5232.01	3875.39	3923.71	3750.14	7039.62	5184.17	3458.51
ENSMUSG00000047363	Cstad	CSA-conditional, T cell activation-dependent protein [Source:MGI Symbol;Acc:MGI:1925867]	11.5468	8.36213	6.28279	11.7141	5.99109	13.7932	4.89811	0.988183	5.8365	5.13022	2.12201	9.90494	8.80547	6.67865	9.06049	7.56643	3.78131	8.7165
ENSMUSG00000027649	Ctnnbl1	catenin, beta like 1 [Source:MGI Symbol;Acc:MGI:1913892]	611.019	681.513	602.101	633.535	639.049	568.477	695.531	656.153	640.069	731.57	793.63	748.373	583.118	719.625	592.556	619.501	590.829	572.384
ENSMUSG00000037843	Vstm2l	V-set and transmembrane domain containing 2-like [Source:MGI Symbol;Acc:MGI:2685537]	0	0	0	0	0	0	0	0	0	1.02604	0	0	0	0	0	0	0	0
ENSMUSG00000035183	Slc24a5	solute carrier family 24, member 5 [Source:MGI Symbol;Acc:MGI:2677271]	15.3957	14.6337	8.37705	18.5473	18.9718	7.88183	4.89811	10.87	3.891	11.2865	9.54902	12.106	7.82709	8.34832	11.7786	18.9161	6.61728	5.811
ENSMUSG00000027650	Tti1	TELO2 interacting protein 1 [Source:MGI Symbol;Acc:MGI:1922675]	417.61	417.061	455.502	405.111	491.269	428.575	519.199	500.021	515.557	504.814	514.586	453.426	480.387	553.494	524.603	524.921	487.788	430.983
ENSMUSG00000059005	Hnrnpa3	heterogeneous nuclear ribonucleoprotein A3 [Source:MGI Symbol;Acc:MGI:1917171]	10697.2	8149.94	9289.11	8684.99	8046.03	9125.19	5716.09	6150.45	8233.36	6741.11	7810.04	7923.95	8866.13	7081.88	7548.3	8526.42	8509.83	9430.29
ENSMUSG00000015839	Nfe2l2	nuclear factor, erythroid derived 2, like 2 [Source:MGI Symbol;Acc:MGI:108420]	3113.79	4494.64	5389.59	3678.21	3112.37	4046.33	2985.88	3138.47	3781.08	3146.88	3952.23	4674.03	4265.76	3278.38	3080.57	3027.52	3234.91	3586.36
ENSMUSG00000044320	1700001O22Rik	RIKEN cDNA 1700001O22 gene [Source:MGI Symbol;Acc:MGI:1923631]	8.66011	10.4527	6.28279	4.88086	5.99109	6.8966	15.6739	10.87	17.5095	17.4428	10.61	17.6088	7.82709	9.18315	7.2484	13.2413	4.72663	4.8425
ENSMUSG00000027651	Rprd1b	regulation of nuclear pre-mRNA domain containing 1B [Source:MGI Symbol;Acc:MGI:1917720]	683.186	775.587	669.117	683.32	782.836	673.896	912.027	955.573	803.491	893.685	847.741	760.479	804.233	765.541	852.593	750.968	838.505	740.903
ENSMUSG00000026857	Ntmt1	N-terminal Xaa-Pro-Lys N-methyltransferase 1 [Source:MGI Symbol;Acc:MGI:1913867]	263.652	203.827	200.002	213.781	236.648	202.957	212.578	203.566	214.005	214.443	214.323	223.411	178.066	244.606	225.606	223.21	211.753	215.007
ENSMUSG00000037820	Tgm2	transglutaminase 2, C polypeptide [Source:MGI Symbol;Acc:MGI:98731]	1993.75	3101.3	3259.72	3083.72	3088.41	2653.22	6775.06	5457.73	5452.26	8119.09	9130.99	9955.56	2895.04	4363.67	2877.61	3062.51	3723.64	2085.18
ENSMUSG00000039483	Asb6	ankyrin repeat and SOCS box-containing 6 [Source:MGI Symbol;Acc:MGI:1919573]	695.695	682.559	625.138	714.557	756.874	650.251	703.368	620.579	550.576	680.268	622.809	605.302	532.242	727.139	593.462	651.659	583.266	533.644
ENSMUSG00000039476	Prrx2	paired related homeobox 2 [Source:MGI Symbol;Acc:MGI:98218]	0.962234	1.04527	1.04713	0	0	0	0	2.96455	0	3.07813	3.18301	3.30165	0.978386	0	1.8121	0.945804	1.89065	1.937
ENSMUSG00000042410	Agps	alkylglycerone phosphate synthase [Source:MGI Symbol;Acc:MGI:2443065]	943.952	1112.16	1152.89	1027.91	948.589	1007.89	1537.03	1487.22	1452.32	1426.2	1564.98	1497.85	1076.22	1071.09	1085.45	1192.66	1185.44	1095.37
ENSMUSG00000075273	Ttc30b	tetratricopeptide repeat domain 30B [Source:MGI Symbol;Acc:MGI:1919671]	169.353	89.8929	98.4304	149.354	135.798	126.109	149.882	143.287	104.084	125.177	138.991	110.055	191.764	106.858	196.613	139.979	166.377	208.228
ENSMUSG00000050737	Ptges	prostaglandin E synthase [Source:MGI Symbol;Acc:MGI:1927593]	9.62234	5.22633	16.7541	4.88086	10.9837	13.7932	6.85735	5.9291	11.673	7.18231	12.732	13.2066	9.78386	43.4113	11.7786	12.2954	17.0159	19.37
ENSMUSG00000075272	Ttc30a2	tetratricopeptide repeat domain 30A2 [Source:MGI Symbol;Acc:MGI:3700200]	9.62234	15.679	13.6127	19.5234	11.9822	8.86706	14.6943	9.88183	14.5912	16.4167	5.30501	8.80439	14.6758	7.51349	5.4363	14.1871	12.2892	13.559
ENSMUSG00000075271	Ttc30a1	tetratricopeptide repeat domain 30A1 [Source:MGI Symbol;Acc:MGI:1926052]	95.2612	85.7118	63.875	99.5695	99.8515	71.9217	58.7773	71.1492	53.5012	50.2762	75.3312	41.8209	64.5735	61.7776	67.0477	82.2849	66.1728	57.1415
ENSMUSG00000037813	D630003M21Rik	RIKEN cDNA D630003M21 gene [Source:MGI Symbol;Acc:MGI:3606579]	2.8867	2.09053	4.18853	6.8332	1.99703	1.97046	0	1.97637	3.891	0	0	2.2011	0.978386	8.34832	0.906049	1.89161	0.945326	0.9685
ENSMUSG00000026848	Tor1b	torsin family 1, member B [Source:MGI Symbol;Acc:MGI:1353605]	964.159	894.748	979.068	974.219	1011.5	1027.59	1132.44	1135.42	1076.83	1093.76	1048.27	1151.17	1057.64	1130.36	1045.58	1042.28	989.757	1088.59
ENSMUSG00000075270	Pde11a	phosphodiesterase 11A [Source:MGI Symbol;Acc:MGI:3036251]	0	0	0	0	0	0	0	0	0	0	0	0	0	0	0	0	0	0.9685
ENSMUSG00000056436	Cyct	cytochrome c, testis [Source:MGI Symbol;Acc:MGI:88579]	0	1.04527	0	0	0	0	0	0	0	0	0	0	0	0	1.8121	0	0	0
ENSMUSG00000026849	Tor1a	torsin family 1, member A (torsin A) [Source:MGI Symbol;Acc:MGI:1353568]	532.115	538.312	411.523	558.37	534.205	496.555	558.384	513.855	465.947	549.96	513.525	460.029	448.101	506.743	462.085	491.818	464.155	468.754
ENSMUSG00000042369	Rbm45	RNA binding motif protein 45 [Source:MGI Symbol;Acc:MGI:2387367]	343.518	284.312	286.914	299.685	289.569	274.879	346.786	319.183	284.043	384.767	349.07	332.366	263.186	308.053	325.272	318.736	311.958	263.432
ENSMUSG00000026851	BC005624	cDNA sequence BC005624 [Source:MGI Symbol;Acc:MGI:2385132]	955.498	876.978	842.941	920.529	881.689	864.046	721.001	772.759	780.145	749.012	780.898	813.306	869.785	795.595	800.948	767.993	761.933	897.8
ENSMUSG00000058835	Abi1	abl interactor 1 [Source:MGI Symbol;Acc:MGI:104913]	1917.73	2075.9	2204.21	2043.13	1781.35	2091.64	2431.42	2450.69	2645.88	2371.19	2488.05	2728.26	2021.35	1747.3	1853.78	1936.06	2021.11	2090.02
ENSMUSG00000052922	Bpi	bactericidal permeablility increasing protein [Source:MGI Symbol;Acc:MGI:3045315]	0	0	0	0	0	0	0	0	0	0	0	0	0	0.834832	0	0	0	0
ENSMUSG00000027201	Myef2	myelin basic protein expression factor 2, repressor [Source:MGI Symbol;Acc:MGI:104592]	702.431	729.596	709.955	793.627	632.06	788.183	781.738	761.889	883.257	879.32	996.282	943.17	656.497	757.192	644.201	780.288	766.66	677.95
ENSMUSG00000074872	Ctxn2	cortexin 2 [Source:MGI Symbol;Acc:MGI:2139444]	0	0	0	0	0	0	0	0	0	1.02604	1.061	0	0	0	0	0	0	0
ENSMUSG00000016024	Lbp	lipopolysaccharide binding protein [Source:MGI Symbol;Acc:MGI:1098776]	48.1117	55.3991	50.2623	52.7132	61.9079	48.2762	227.272	135.381	187.741	123.125	145.357	149.675	51.8545	141.921	82.4505	95.5262	74.6808	56.173
ENSMUSG00000042359	Osbpl6	oxysterol binding protein-like 6 [Source:MGI Symbol;Acc:MGI:2139014]	44.2628	37.6296	57.5922	28.309	53.9198	51.2319	30.3683	23.7164	30.1552	38.9897	22.2811	33.0165	41.0922	56.7686	54.363	49.1818	45.3757	36.803
ENSMUSG00000002731	Prkra	protein kinase, interferon inducible double stranded RNA dependent activator [Source:MGI Symbol;Acc:MGI:1344375]	367.573	349.119	403.146	379.731	352.476	368.476	389.889	384.403	408.555	359.116	401.059	390.695	401.138	396.545	426.749	354.676	352.607	380.621
ENSMUSG00000075267	Pjvk	pejvakin [Source:MGI Symbol;Acc:MGI:2685847]	0.962234	1.04527	0	0	0	0	0	0.988183	1.9455	1.02604	1.061	0	0	1.66966	0	0.945804	0	0.9685
ENSMUSG00000002732	Fkbp7	FK506 binding protein 7 [Source:MGI Symbol;Acc:MGI:1336879]	517.682	540.402	481.681	655.011	637.052	502.467	592.671	642.319	614.778	502.762	541.111	517.258	489.193	544.31	554.502	545.729	408.381	475.534
ENSMUSG00000002733	Plekha3	pleckstrin homology domain-containing, family A (phosphoinositide binding specific) member 3 [Source:MGI Symbol;Acc:MGI:1932515]	1051.72	1159.2	1262.84	1240.71	1366.97	1191.14	1191.22	1354.8	1385.2	1273.32	1277.45	1386.69	1058.61	1011.82	1080.92	1058.35	1028.52	1067.29
ENSMUSG00000026854	Usp20	ubiquitin specific peptidase 20 [Source:MGI Symbol;Acc:MGI:1921520]	505.173	324.032	441.89	381.683	408.393	427.589	485.892	457.529	539.876	327.308	354.375	329.064	491.15	444.131	542.724	387.78	521.82	563.667
ENSMUSG00000027202	Slc12a1	solute carrier family 12, member 1 [Source:MGI Symbol;Acc:MGI:103150]	296.368	167.243	632.468	911.744	827.769	898.529	115.595	153.168	383.263	487.371	269.495	434.717	553.766	1971.04	1253.07	851.223	1055.93	451.321
ENSMUSG00000027203	Dut	deoxyuridine triphosphatase [Source:MGI Symbol;Acc:MGI:1346051]	201.107	202.782	166.494	230.376	204.696	172.415	180.25	173.92	183.85	209.313	183.553	178.289	152.628	227.909	172.149	201.456	180.557	175.299
ENSMUSG00000027204	Fbn1	fibrillin 1 [Source:MGI Symbol;Acc:MGI:95489]	640.848	336.576	742.416	339.708	511.24	620.694	1150.08	1142.34	1754.84	1112.23	1102.38	1478.04	662.367	525.944	582.59	460.606	657.002	795.139
ENSMUSG00000068394	Cep152	centrosomal protein 152 [Source:MGI Symbol;Acc:MGI:2139083]	200.145	238.321	231.416	223.543	206.693	244.337	200.822	182.814	215.95	193.922	255.702	199.199	215.245	183.663	225.606	244.017	197.573	193.7
ENSMUSG00000027654	Fam83d	family with sequence similarity 83, member D [Source:MGI Symbol;Acc:MGI:1919128]	160.693	314.625	329.846	226.472	167.75	262.071	142.045	140.322	144.94	225.73	174.004	265.232	210.353	124.39	124.129	168.353	199.464	175.299
ENSMUSG00000035109	Shc4	SHC (Src homology 2 domain containing) family, member 4 [Source:MGI Symbol;Acc:MGI:2655364]	67.3564	57.4896	35.6025	53.6894	77.8842	38.4239	21.5517	31.6219	42.801	53.3543	24.4031	35.2176	35.2219	42.5764	59.7993	44.4528	28.3598	39.7085
ENSMUSG00000091337	Eid1	EP300 interacting inhibitor of differentiation 1 [Source:MGI Symbol;Acc:MGI:1889651]	1555.93	1555.36	1604.21	1704.39	1489.78	1316.27	1136.36	1134.43	1294.73	1358.48	1384.61	1388.89	1368.76	1261.43	1287.5	1514.23	1345.2	1479.87
ENSMUSG00000026781	Acbd5	acyl-Coenzyme A binding domain containing 5 [Source:MGI Symbol;Acc:MGI:1921409]	1342.32	1086.03	1219.91	1349.07	1085.39	1444.35	1195.14	1255.98	1686.75	1062.98	1199.99	1264.53	1383.44	1048.55	1347.3	1121.72	1275.25	1446.94
ENSMUSG00000026779	Mastl	microtubule associated serine/threonine kinase-like [Source:MGI Symbol;Acc:MGI:1914371]	14.4335	15.679	25.1312	12.6902	33.9495	15.7637	37.2256	71.1492	66.147	76.9533	77.4532	59.4296	63.5951	59.2731	60.7053	55.8024	60.5009	55.2045
ENSMUSG00000026775	Yme1l1	YME1-like 1 (S. cerevisiae) [Source:MGI Symbol;Acc:MGI:1351651]	1639.65	1720.51	1758.13	1629.23	1622.59	1658.14	1948.47	2065.3	1885.19	2088	1968.16	1944.67	1916.66	1620.41	1788.54	1729.87	1867.96	1749.11
ENSMUSG00000027655	Dhx35	DEAH (Asp-Glu-Ala-His) box polypeptide 35 [Source:MGI Symbol;Acc:MGI:1918965]	347.367	382.567	328.799	369.969	376.44	375.372	422.217	384.403	300.58	385.793	392.571	367.583	358.089	371.5	344.299	381.159	355.443	309.92
ENSMUSG00000026774	Potegl	POTE ankyrin domain family, member G like [Source:MGI Symbol;Acc:MGI:1918231]	0.962234	1.04527	1.04713	2.92851	1.99703	1.97046	1.95924	0	0.97275	1.02604	0	3.30165	0.978386	0	0	0.945804	0	1.937
ENSMUSG00000074623	Gm826	predicted gene 826 [Source:MGI Symbol;Acc:MGI:2685672]	9.62234	1.04527	6.28279	5.85703	3.99406	6.8966	2.93886	10.87	8.75475	1.02604	4.24401	2.2011	9.78386	3.33933	8.15445	4.72902	4.72663	6.7795
ENSMUSG00000074622	Mafb	v-maf musculoaponeurotic fibrosarcoma oncogene family, protein B (avian) [Source:MGI Symbol;Acc:MGI:104555]	6587.45	2495.05	4189.57	4262.94	5581.7	5551.76	3893.01	4741.3	4774.26	1495.97	3065.24	2961.58	6472.02	2839.26	9207.27	3914.68	7402.85	8495.68
ENSMUSG00000026771	Spopl	speckle-type BTB/POZ protein-like [Source:MGI Symbol;Acc:MGI:1924107]	622.565	679.423	539.273	588.631	547.186	619.709	577.976	663.071	616.723	516.1	588.856	574.486	599.751	527.614	607.959	661.117	649.439	572.384
ENSMUSG00000070544	Top1	topoisomerase (DNA) I [Source:MGI Symbol;Acc:MGI:98788]	2280.49	2529.54	3248.2	2388.69	2004.02	2802.98	2019	2330.14	2850.16	2362.98	2941.1	2982.49	3355.86	1761.5	2312.24	2028.75	2419.09	2864.82
ENSMUSG00000026986	Hnmt	histamine N-methyltransferase [Source:MGI Symbol;Acc:MGI:2153181]	71.2053	22.9958	53.4037	53.6894	65.902	75.8626	96.9825	114.629	110.893	35.9116	64.7212	75.9379	130.125	83.4832	134.095	44.4528	103.041	123.968
ENSMUSG00000061809	Tbpl2	TATA box binding protein like 2 [Source:MGI Symbol;Acc:MGI:2684058]	0	0	0	0	0	0	0	0	0	0	0	0	0	1.66966	0	0.945804	1.89065	0
ENSMUSG00000016933	Plcg1	phospholipase C, gamma 1 [Source:MGI Symbol;Acc:MGI:97615]	3827.77	4425.66	4008.42	3995.47	3835.3	3851.26	5524.08	4827.27	3983.41	6343.01	6072.12	5299.14	3239.44	4109.04	3614.23	5387.3	3803.05	3019.78
ENSMUSG00000035877	Zhx3	zinc fingers and homeoboxes 3 [Source:MGI Symbol;Acc:MGI:2444772]	850.615	1036.9	1089.02	974.219	919.632	1002.96	922.803	917.034	1258.74	1162.51	1221.21	1480.24	857.066	826.484	867.995	943.912	837.559	857.123
ENSMUSG00000027412	Lpin3	lipin 3 [Source:MGI Symbol;Acc:MGI:1891342]	15.3957	27.1769	27.2254	17.5711	28.9569	23.6455	36.246	26.6809	33.0735	65.6668	62.5992	99.0494	11.7406	41.7416	14.4968	19.8619	29.3051	14.5275
ENSMUSG00000050700	Emilin3	elastin microfibril interfacer 3 [Source:MGI Symbol;Acc:MGI:2389142]	1.92447	4.18106	8.37705	6.8332	4.99257	4.92614	0	4.94091	0.97275	1.02604	5.30501	1.10055	7.82709	1.66966	0	0.945804	1.89065	1.937
ENSMUSG00000057133	Chd6	chromodomain helicase DNA binding protein 6 [Source:MGI Symbol;Acc:MGI:1918639]	2268.95	2164.75	2299.5	2249.1	2056.94	2511.35	2448.07	2552.48	2677.98	2267.56	2319.35	2292.44	2808.95	2169.73	2952.82	2486.52	2727.27	2785.41
ENSMUSG00000075415	Fnbp1	formin binding protein 1 [Source:MGI Symbol;Acc:MGI:109606]	1146.98	911.472	1076.45	936.148	960.571	1096.56	1379.31	1268.83	1425.08	1237.41	1218.03	1385.59	1415.72	1050.22	1374.48	1112.27	1527.65	1739.43
ENSMUSG00000027359	Slc27a2	solute carrier family 27 (fatty acid transporter), member 2 [Source:MGI Symbol;Acc:MGI:1347099]	19.2447	18.8148	651.316	25.3804	11.9822	122.168	9.79621	15.8109	33.0735	73.8752	12.732	59.4296	7.82709	45.0809	45.3025	19.8619	133.291	22.2755
ENSMUSG00000068742	Cry2	cryptochrome 2 (photolyase-like) [Source:MGI Symbol;Acc:MGI:1270859]	1576.14	1682.88	1961.28	1622.4	1792.33	1923.17	1352.86	1646.31	1927.99	441.199	1142.7	1145.67	3674.82	1334.9	2391.06	889.055	1380.18	2940.37
ENSMUSG00000049922	Slc35c1	solute carrier family 35, member C1 [Source:MGI Symbol;Acc:MGI:2443301]	206.88	232.049	161.258	188.401	239.644	184.238	208.659	255.939	172.177	219.574	215.384	182.691	142.844	274.66	253.694	231.722	229.714	162.708
ENSMUSG00000027360	Hdc	histidine decarboxylase [Source:MGI Symbol;Acc:MGI:96062]	574.454	868.616	598.959	720.414	791.822	639.413	1529.19	1556.39	1240.26	1361.56	1745.35	1503.35	692.697	890.766	588.026	927.833	696.706	497.809
ENSMUSG00000027221	Chst1	carbohydrate sulfotransferase 1 [Source:MGI Symbol;Acc:MGI:1924219]	1181.62	634.476	1086.92	979.1	1405.91	1367.5	1921.04	2060.36	2310.28	692.58	1314.58	1323.96	2321.71	808.952	2951	625.176	1563.57	2461.93
ENSMUSG00000027220	Syt13	synaptotagmin XIII [Source:MGI Symbol;Acc:MGI:1933945]	0	6.2716	1.04713	0.976171	2.99554	0.985229	5.87773	3.95273	2.91825	6.15627	7.42702	5.50274	0	2.5045	2.71815	2.83741	1.89065	3.874
ENSMUSG00000000194	Gpr107	G protein-coupled receptor 107 [Source:MGI Symbol;Acc:MGI:2139054]	1584.8	1452.92	1543.47	1342.24	1643.56	1357.65	2182.6	2083.09	1758.73	1989.5	2110.33	1931.46	1897.09	1866.68	1953.44	1776.22	1938.86	1920.54
ENSMUSG00000075028	Prdm11	PR domain containing 11 [Source:MGI Symbol;Acc:MGI:2685553]	530.191	736.912	667.023	699.915	655.026	651.236	693.572	752.995	814.192	1062.98	1087.53	1033.42	614.426	505.908	578.06	688.545	516.148	561.73
ENSMUSG00000062661	Ncs1	neuronal calcium sensor 1 [Source:MGI Symbol;Acc:MGI:109166]	19.2447	9.40739	38.7439	19.5234	14.9777	25.6159	19.5924	35.5746	44.7465	29.7553	11.671	34.117	20.5461	34.2281	22.6512	20.8077	20.7972	29.055
ENSMUSG00000068735	Trp53i11	transformation related protein 53 inducible protein 11 [Source:MGI Symbol;Acc:MGI:2670995]	348.329	301.037	231.416	271.376	354.473	277.835	495.688	352.781	335.599	450.434	368.168	435.817	514.631	469.175	591.65	386.834	526.547	418.392
ENSMUSG00000016921	Srsf6	serine and arginine-rich splicing factor 6 [Source:MGI Symbol;Acc:MGI:1915246]	3444.8	3044.86	3463.91	3367.79	2724.95	3671.95	2407.91	2572.24	2631.29	2697.47	3214.84	2937.36	3145.51	2500.32	2845	3335.85	3429.64	3437.21
ENSMUSG00000055632	Hmcn2	hemicentin 2 [Source:MGI Symbol;Acc:MGI:2677838]	3.84894	0	2.09426	7.80937	1.99703	2.95569	2.93886	4.94091	1.9455	3.07813	15.915	13.2066	4.89193	7.51349	1.8121	7.56643	4.72663	1.937
ENSMUSG00000027217	Tspan18	tetraspanin 18 [Source:MGI Symbol;Acc:MGI:1917186]	2691.37	3733.69	2340.34	3441.98	3512.77	2659.13	4193.76	3347.96	2311.25	7323.91	5038.7	4642.11	1961.66	2562.1	2227.07	4107.63	2893.64	1933.13
ENSMUSG00000035576	L3mbtl1	L3MBTL1 histone methyl-lysine binding protein [Source:MGI Symbol;Acc:MGI:2676663]	21.1692	19.8601	19.8955	32.2136	13.9792	21.675	9.79621	8.89365	10.7002	15.3907	18.037	30.8154	42.0706	14.1921	16.3089	20.8077	21.7425	23.244
ENSMUSG00000076441	Ass1	argininosuccinate synthetase 1 [Source:MGI Symbol;Acc:MGI:88090]	622.565	1006.59	1041.9	864.888	801.807	761.582	655.366	728.291	742.208	811.601	848.802	860.629	767.055	859.042	723.934	743.402	743.027	448.416
ENSMUSG00000051747	Ttn	titin [Source:MGI Symbol;Acc:MGI:98864]	0.962234	1.04527	5.23566	3.90468	4.99257	9.85229	1.95924	0	4.86375	1.02604	1.061	5.50274	1.95677	2.5045	6.34235	2.83741	5.67196	1.937
ENSMUSG00000027361	Gabpb1	GA repeat binding protein, beta 1 [Source:MGI Symbol;Acc:MGI:95611]	606.207	743.184	642.939	646.225	559.168	591.137	632.835	656.153	604.078	782.872	807.423	811.104	481.366	543.476	511.012	738.673	594.61	575.289
ENSMUSG00000017868	Sgk2	serum/glucocorticoid regulated kinase 2 [Source:MGI Symbol;Acc:MGI:1351318]	11.5468	3.1358	29.3197	16.5949	15.9762	28.5716	3.91848	1.97637	13.6185	16.4167	6.36602	6.60329	11.7406	35.0629	25.3694	11.3496	20.7972	8.7165
ENSMUSG00000017858	Ift52	intraflagellar transport 52 [Source:MGI Symbol;Acc:MGI:2387217]	356.989	294.765	294.244	330.922	363.459	333.007	358.541	419.978	400.773	389.897	346.948	312.556	385.484	426.599	392.319	349.947	375.295	385.463
ENSMUSG00000026843	Fubp3	far upstream element (FUSE) binding protein 3 [Source:MGI Symbol;Acc:MGI:2443699]	1013.23	949.101	976.974	1067.93	996.518	919.218	1034.48	1061.31	1133.25	950.117	1074.8	1032.31	982.299	861.546	1067.33	952.424	1050.26	1048.89
ENSMUSG00000079466	Prdm12	PR domain containing 12 [Source:MGI Symbol;Acc:MGI:2685844]	0	0	1.04713	0	0	0	0	0	0	0	0	0	0	0	0	0	0	0
ENSMUSG00000017861	Mybl2	myeloblastosis oncogene-like 2 [Source:MGI Symbol;Acc:MGI:101785]	25.9803	19.8601	38.7439	22.4519	38.9421	44.3353	21.5517	36.5628	31.128	60.5366	48.8061	34.117	41.0922	50.0899	34.4299	23.6451	37.8131	22.2755
ENSMUSG00000070708	Gtsf1l	gametocyte specific factor 1-like [Source:MGI Symbol;Acc:MGI:1915486]	0	0	0	0	0	0	0	0	0	0	0	0	0	0	0	0	0.945326	0
ENSMUSG00000044033	Ccdc141	coiled-coil domain containing 141 [Source:MGI Symbol;Acc:MGI:1919735]	81.7899	33.4485	72.2521	85.9031	74.8886	93.5967	31.3479	42.4919	54.474	32.8334	37.1351	27.5137	77.2925	117.711	81.5445	61.4772	53.8836	68.7635
ENSMUSG00000074607	Tox2	TOX high mobility group box family member 2 [Source:MGI Symbol;Acc:MGI:3611233]	117.393	125.432	181.154	138.616	107.84	178.326	647.53	674.929	550.576	825.966	836.07	891.445	148.715	109.363	126.847	139.033	140.854	201.448
ENSMUSG00000039356	Exosc2	exosome component 2 [Source:MGI Symbol;Acc:MGI:2385133]	336.782	366.888	346.601	386.564	397.409	352.712	317.397	285.585	285.016	358.09	328.911	291.645	273.948	389.032	290.842	427.503	331.81	336.07
ENSMUSG00000017817	Jph2	junctophilin 2 [Source:MGI Symbol;Acc:MGI:1891496]	73.1298	25.0864	84.8177	57.5941	93.8604	90.641	22.5313	11.8582	36.9645	14.3646	22.2811	27.5137	89.0331	171.975	131.377	52.965	78.4621	126.874
ENSMUSG00000035399	Oser1	oxidative stress responsive serine rich 1 [Source:MGI Symbol;Acc:MGI:1913930]	932.405	1280.45	1530.91	1076.72	813.79	1131.04	796.432	848.849	1009.71	1067.09	1195.75	1239.22	1233.74	677.883	754.739	906.08	1050.26	1201.91
ENSMUSG00000027363	Usp8	ubiquitin specific peptidase 8 [Source:MGI Symbol;Acc:MGI:1934029]	1542.46	1664.06	1680.65	1708.3	1626.58	1671.93	1894.59	1983.28	2095.3	1799.68	1967.1	1780.69	1844.26	1625.42	1969.75	1721.36	1832.04	1834.34
ENSMUSG00000042272	Sestd1	SEC14 and spectrin domains 1 [Source:MGI Symbol;Acc:MGI:1916262]	470.532	433.785	547.65	446.11	411.388	544.831	433.972	451.6	540.849	556.116	530.501	655.927	398.203	447.47	409.534	430.341	445.249	381.589
ENSMUSG00000027215	Cd82	CD82 antigen [Source:MGI Symbol;Acc:MGI:104651]	2104.41	699.283	1649.23	1297.33	1795.33	1683.76	1895.57	1996.13	2309.31	861.877	1393.1	1640.92	2720.89	1384.99	2850.43	1110.37	2438	3202.83
ENSMUSG00000017943	Gdap1l1	ganglioside-induced differentiation-associated protein 1-like 1 [Source:MGI Symbol;Acc:MGI:2385163]	4.81117	6.2716	6.28279	9.76171	4.99257	4.92614	9.79621	5.9291	4.86375	10.2604	14.854	12.106	10.7622	4.17416	4.53025	12.2954	12.2892	3.874
ENSMUSG00000048486	Fitm2	fat storage-inducing transmembrane protein 2 [Source:MGI Symbol;Acc:MGI:2444508]	286.746	279.086	259.689	240.138	305.546	229.558	370.297	331.041	281.125	283.188	319.362	282.841	309.17	374.005	318.023	335.76	362.06	319.605
ENSMUSG00000027364	Usp50	ubiquitin specific peptidase 50 [Source:MGI Symbol;Acc:MGI:1922333]	0	0	3.1414	1.95234	1.99703	0	0	1.97637	0.97275	0	1.061	1.10055	0	0.834832	0.906049	1.89161	0	0.9685
ENSMUSG00000078949	R3hdml	R3H domain containing-like [Source:MGI Symbol;Acc:MGI:3650937]	106.808	56.4444	86.9119	122.021	126.811	78.8183	140.086	302.384	302.525	65.6668	163.394	146.373	109.579	186.168	125.941	98.3636	91.6967	131.716
ENSMUSG00000026842	Abl1	c-abl oncogene 1, non-receptor tyrosine kinase [Source:MGI Symbol;Acc:MGI:87859]	2447.92	2589.12	2600.03	2545.85	2868.73	2672.93	2692	2794.58	2732.45	2822.65	2587.79	2689.74	2672.95	2451.07	2741.71	2475.17	2163.85	2248.86
ENSMUSG00000043102	Qrfp	pyroglutamylated RFamide peptide [Source:MGI Symbol;Acc:MGI:3630329]	2.8867	1.04527	2.09426	0.976171	3.99406	2.95569	0.979621	1.97637	1.9455	1.02604	0	0	0.978386	0	0	1.89161	0	0.9685
ENSMUSG00000027016	Zfp385b	zinc finger protein 385B [Source:MGI Symbol;Acc:MGI:2444734]	445.514	170.378	294.244	293.828	418.378	405.914	349.725	408.12	610.887	99.5263	247.214	260.83	822.823	315.566	903.331	272.391	748.699	962.689
ENSMUSG00000026841	Fibcd1	fibrinogen C domain containing 1 [Source:MGI Symbol;Acc:MGI:2138953]	2.8867	1.04527	0	0.976171	0.998515	2.95569	0	0	0.97275	0	2.12201	4.4022	0	0.834832	0.906049	0	0	0.9685
ENSMUSG00000017950	Hnf4a	hepatic nuclear factor 4, alpha [Source:MGI Symbol;Acc:MGI:109128]	0.962234	4.18106	73.2992	0	1.99703	13.7932	2.93886	9.88183	9.7275	31.8074	8.48802	31.9159	3.91354	6.67865	4.53025	3.78321	23.6332	0.9685
ENSMUSG00000017679	Ttpal	tocopherol (alpha) transfer protein-like [Source:MGI Symbol;Acc:MGI:1923330]	691.846	975.233	1089.02	668.677	802.806	904.44	651.448	669	780.145	685.398	962.329	973.986	845.325	715.451	720.309	713.136	753.425	790.296
ENSMUSG00000026840	Lamc3	laminin gamma 3 [Source:MGI Symbol;Acc:MGI:1344394]	64.4697	24.0411	50.2623	48.8086	96.8559	68.966	96.0029	57.3146	70.038	58.4845	50.9281	69.3346	67.5086	126.06	90.6049	33.1031	45.3757	23.244
ENSMUSG00000017707	Serinc3	serine incorporator 3 [Source:MGI Symbol;Acc:MGI:1349457]	45070.1	54101.9	50582.7	44442.1	53782	51945.2	53821.4	69136.2	84272.2	47437.1	46482.5	56305.2	45914.7	51400.6	44668.2	31861.3	28864.6	29719.4
ENSMUSG00000001864	Aif1l	allograft inflammatory factor 1-like [Source:MGI Symbol;Acc:MGI:1919598]	4448.41	1858.48	3179.09	3213.56	4184.78	3738.94	3177.89	3698.77	4083.6	1249.72	2891.23	2650.12	7327.13	3398.6	7937.9	3054	6471.7	8888.9
ENSMUSG00000035268	Pkig	protein kinase inhibitor, gamma [Source:MGI Symbol;Acc:MGI:1343086]	834.257	543.538	763.359	811.198	726.919	824.636	594.63	556.347	975.668	544.83	524.135	761.58	679	541.806	617.02	496.547	673.072	977.217
ENSMUSG00000017697	Ada	adenosine deaminase [Source:MGI Symbol;Acc:MGI:87916]	367.573	489.184	374.873	600.345	421.373	411.826	552.506	491.127	381.318	581.767	537.928	467.733	276.883	406.563	279.063	444.528	394.201	322.511
ENSMUSG00000027365	Trpm7	transient receptor potential cation channel, subfamily M, member 7 [Source:MGI Symbol;Acc:MGI:1929996]	1966.81	1996.46	2271.23	1998.22	1822.29	2383.27	2277.62	2299.5	2195.5	1935.12	2112.46	2126.26	2407.81	1785.71	2237.94	1944.57	2057.03	2156.85
ENSMUSG00000027656	Ccn5	cellular communication network factor 5 [Source:MGI Symbol;Acc:MGI:1328326]	3.84894	1.04527	1.04713	2.92851	2.99554	0.985229	0	3.95273	0	2.05209	1.061	0	0.978386	0	0.906049	0.945804	0	1.937
ENSMUSG00000035238	Kcnk15	potassium channel, subfamily K, member 15 [Source:MGI Symbol;Acc:MGI:2675209]	0	1.04527	0	0	0	0	0	0	0	0	0	1.10055	0	0	0	0	0	0
ENSMUSG00000035226	Rims4	regulating synaptic membrane exocytosis 4 [Source:MGI Symbol;Acc:MGI:2674366]	1.92447	0	0	0	0.998515	0	0	0.988183	0	0	0	0	0	0	0	0	0	0
ENSMUSG00000001855	Nup214	nucleoporin 214 [Source:MGI Symbol;Acc:MGI:1095411]	1099.83	1369.3	1411.53	1272.93	1197.22	1162.57	1382.25	1335.04	1282.08	1520.6	1420.68	1498.95	1425.51	1360.78	1376.29	1367.63	1394.36	1281.33
ENSMUSG00000018326	Ywhab	tyrosine 3-monooxygenase/tryptophan 5-monooxygenase activation protein, beta polypeptide [Source:MGI Symbol;Acc:MGI:1891917]	7871.07	8455.16	8470.25	8307.22	7955.17	8528.14	8236.65	8759.25	9454.16	9308.28	8360.7	9105.94	8456.19	8301.57	7956.93	8594.52	7535.2	7969.79
ENSMUSG00000027366	Sppl2a	signal peptide peptidase like 2A [Source:MGI Symbol;Acc:MGI:1913802]	2126.54	2376.93	2187.46	2059.72	2039.97	2049.28	2829.15	2849.92	2217.87	2616.41	2622.8	2675.43	2248.33	2204.79	2424.59	2434.5	2338.74	2123.92
ENSMUSG00000054582	Pabpc1l	poly(A) binding protein, cytoplasmic 1-like [Source:MGI Symbol;Acc:MGI:1922908]	38.4894	57.4896	60.7336	55.6418	46.9302	54.1876	17.6332	24.7046	34.0462	24.6251	25.4641	23.1115	52.8328	21.7056	22.6512	44.4528	33.0864	37.7715
ENSMUSG00000050592	Fam78a	family with sequence similarity 78, member A [Source:MGI Symbol;Acc:MGI:2443569]	84.6766	120.206	91.1005	116.164	113.831	97.5376	173.393	148.227	73.929	203.157	164.455	101.25	54.7896	141.921	92.417	154.166	91.6967	49.3935
ENSMUSG00000051373	Plpp7	phospholipid phosphatase 7 (inactive) [Source:MGI Symbol;Acc:MGI:2445183]	29.8293	32.4032	19.8955	25.3804	31.9525	24.6307	33.3071	30.6337	43.7737	45.146	37.1351	33.0165	18.5893	38.4023	34.4299	26.4825	22.6878	18.4015
ENSMUSG00000018322	Tomm34	translocase of outer mitochondrial membrane 34 [Source:MGI Symbol;Acc:MGI:1914395]	829.446	852.937	850.271	933.22	783.834	870.942	667.122	657.142	590.459	641.278	656.761	728.563	646.713	753.853	667.758	841.765	694.815	667.297
ENSMUSG00000027011	Ube2e3	ubiquitin-conjugating enzyme E2E 3 [Source:MGI Symbol;Acc:MGI:107412]	1221.08	1143.52	1138.23	1190.93	1184.24	1145.82	1009.01	1189.77	1293.76	1042.46	1013.26	1174.29	1106.55	1007.64	1013.87	1075.38	1070.11	1199.97
ENSMUSG00000018209	Stk4	serine/threonine kinase 4 [Source:MGI Symbol;Acc:MGI:1929004]	784.221	707.645	787.443	673.558	738.901	803.947	826.8	887.388	933.84	650.512	880.632	880.439	965.667	794.76	983.97	715.973	916.021	987.87
ENSMUSG00000040164	Kcns1	K+ voltage-gated channel, subfamily S, 1 [Source:MGI Symbol;Acc:MGI:1197019]	0	0	0	0.976171	1.99703	0	0	0	0.97275	0	0	0	0.978386	1.66966	0	0	1.89065	0
ENSMUSG00000001998	Ap4e1	adaptor-related protein complex AP-4, epsilon 1 [Source:MGI Symbol;Acc:MGI:1336993]	369.498	360.617	346.601	372.897	315.531	396.062	493.729	418.001	467.893	389.897	438.194	441.32	369.83	374.005	408.628	449.257	458.483	395.148
ENSMUSG00000018211	Wfdc15b	WAP four-disulfide core domain 15B [Source:MGI Symbol;Acc:MGI:2445041]	58.6963	14.6337	89.0062	148.378	137.795	113.301	8.81659	13.8346	24.3187	28.7292	21.2201	26.4132	82.1844	324.75	136.813	97.4178	116.275	70.7005
ENSMUSG00000040132	Semg1	semenogelin 1 [Source:MGI Symbol;Acc:MGI:1858275]	0	0	0	0	0	0	1.95924	0	0.97275	1.02604	0	0	0	0	0	0	0	0
ENSMUSG00000027195	Hsd17b12	hydroxysteroid (17-beta) dehydrogenase 12 [Source:MGI Symbol;Acc:MGI:1926967]	1263.41	1152.93	1035.61	1079.65	1169.26	914.292	1107.95	1115.66	1051.54	1079.4	1232.89	1152.27	1046.87	1319.87	1102.66	1107.54	1113.59	1064.38
ENSMUSG00000050383	Svs3b	seminal vesicle secretory protein 3B [Source:MGI Symbol;Acc:MGI:3583778]	0	1.04527	0	0	0	0	0.979621	0	0	0	0	0	0	0	0	0	0	0
ENSMUSG00000016998	Svs4	seminal vesicle secretory protein 4 [Source:MGI Symbol;Acc:MGI:98450]	0	0	0	0	0	0	0.979621	0	0	0	1.061	0	0	0	0	0	0	0
ENSMUSG00000027009	Itga4	integrin alpha 4 [Source:MGI Symbol;Acc:MGI:96603]	876.595	208.008	992.681	390.468	330.508	988.184	504.505	697.657	1743.17	395.027	536.867	1021.31	730.854	467.506	517.354	257.259	634.314	1187.38
ENSMUSG00000017004	Svs5	seminal vesicle secretory protein 5 [Source:MGI Symbol;Acc:MGI:98453]	0	0	0	0.976171	0	0	1.95924	0	0	1.02604	0	0	0	0	0	0	0	0
ENSMUSG00000001999	Blvra	biliverdin reductase A [Source:MGI Symbol;Acc:MGI:88170]	390.667	351.209	279.584	300.661	370.449	300.495	379.113	403.179	339.49	388.871	395.754	357.678	324.824	382.353	293.56	350.893	300.614	307.983
ENSMUSG00000017002	Slpi	secretory leukocyte peptidase inhibitor [Source:MGI Symbol;Acc:MGI:109297]	8.66011	5.22633	18.8484	3.90468	11.9822	12.808	125.391	92.8892	52.5285	57.4585	62.5992	119.96	5.87032	6.67865	1.8121	1.89161	18.9065	5.811
ENSMUSG00000075256	Cerkl	ceramide kinase-like [Source:MGI Symbol;Acc:MGI:3037816]	69.2809	42.8559	77.4877	37.0945	42.9361	81.774	28.409	35.5746	71.0107	20.5209	29.7081	28.6143	60.6599	39.2371	48.9267	34.9947	46.321	72.6375
ENSMUSG00000034701	Neurod1	neurogenic differentiation 1 [Source:MGI Symbol;Acc:MGI:1339708]	0	0	0	0	0	0	0	0	0	0	0	0	0.978386	0	0	0	0.945326	0
ENSMUSG00000034906	Ncaph	non-SMC condensin I complex, subunit H [Source:MGI Symbol;Acc:MGI:2444777]	50.0362	36.5843	35.6025	36.1183	51.9228	36.4535	84.2474	103.759	71.0107	162.115	159.15	108.954	58.7032	133.573	86.0747	81.3391	108.713	53.2675
ENSMUSG00000074825	Itpripl1	inositol 1,4,5-triphosphate receptor interacting protein-like 1 [Source:MGI Symbol;Acc:MGI:1920588]	403.176	387.794	323.564	343.612	360.464	260.1	484.912	471.363	260.697	641.278	483.817	338.969	309.17	483.368	338.862	426.557	311.012	259.558
ENSMUSG00000027194	Ttc17	tetratricopeptide repeat domain 17 [Source:MGI Symbol;Acc:MGI:1921819]	1189.32	1263.73	1191.64	1101.12	1264.12	1239.42	1514.49	1542.55	1337.53	1538.04	1711.4	1480.24	1162.32	1240.56	1256.69	1305.21	1205.29	1175.76
ENSMUSG00000044145	1810024B03Rik	RIKEN cDNA 1810024B03 gene [Source:MGI Symbol;Acc:MGI:1925560]	41.3761	25.0864	15.707	34.166	21.9673	27.5864	15.6739	17.7873	19.455	16.4167	15.915	12.106	27.3948	25.045	21.7452	19.8619	29.3051	27.118
ENSMUSG00000016995	Matn4	matrilin 4 [Source:MGI Symbol;Acc:MGI:1328314]	4.81117	4.18106	20.9426	5.85703	4.99257	10.8375	14.6943	22.7282	17.5095	8.20836	15.915	24.2121	13.6974	7.51349	7.2484	11.3496	10.3986	27.118
ENSMUSG00000027193	Api5	apoptosis inhibitor 5 [Source:MGI Symbol;Acc:MGI:1888993]	2407.51	2807.58	2578.04	2499	2605.12	2405.93	2466.69	2495.16	2382.26	2632.83	2569.75	2380.49	2398.02	2441.05	2439.09	2997.25	2555.22	2351.52
ENSMUSG00000017007	Rbpjl	recombination signal binding protein for immunoglobulin kappa J region-like [Source:MGI Symbol;Acc:MGI:1196616]	0.962234	1.04527	2.09426	0	1.99703	1.97046	0	0.988183	1.9455	0	0	0	1.95677	0.834832	0	0	0	0
ENSMUSG00000017009	Sdc4	syndecan 4 [Source:MGI Symbol;Acc:MGI:1349164]	12416.7	5427.02	10482.8	9029.58	10260.7	11035.5	8581.48	8861.04	9503.77	3078.13	6397.85	6674.83	24085.9	6230.35	15006	6559.15	14878.5	28339.3
ENSMUSG00000050587	Lrrc4c	leucine rich repeat containing 4C [Source:MGI Symbol;Acc:MGI:2442636]	8.66011	1.04527	0	2.92851	0	0.985229	0	0	0.97275	0	1.061	1.10055	0	1.66966	0.906049	0	0.945326	1.937
ENSMUSG00000003660	Snrnp200	small nuclear ribonucleoprotein 200 (U5) [Source:MGI Symbol;Acc:MGI:2444401]	2977.15	3350.08	3101.6	2939.25	3232.19	2927.11	4035.06	3577.22	3708.12	3952.32	3968.15	3475.53	3528.06	3715.84	3743.8	3572.3	3701.9	3190.24
ENSMUSG00000045503	Sys1	SYS1 Golgi-localized integral membrane protein homolog (S. cerevisiae) [Source:MGI Symbol;Acc:MGI:1913710]	254.03	239.366	225.133	255.757	239.644	217.736	197.883	173.92	183.85	213.417	202.652	194.797	194.699	231.248	158.559	208.077	193.792	216.944
ENSMUSG00000017720	Trp53tg5	transformation related protein 53 target 5 [Source:MGI Symbol;Acc:MGI:1920853]	1.92447	2.09053	2.09426	0	0.998515	0	0	0	0	0	0	0	0	0.834832	0	1.89161	0	0
ENSMUSG00000003662	Ciao1	cytosolic iron-sulfur protein assembly 1 [Source:MGI Symbol;Acc:MGI:1346998]	919.896	1022.27	798.961	980.076	1019.48	872.913	889.496	916.046	910.494	947.039	835.009	709.854	853.153	1038.53	896.083	966.611	845.122	910.39
ENSMUSG00000034850	Tmem127	transmembrane protein 127 [Source:MGI Symbol;Acc:MGI:1916720]	1825.36	1782.18	1664.94	1697.56	1901.17	1714.3	1899.49	1819.24	1818.07	1832.52	1745.35	1715.76	1571.29	1851.66	1818.44	1689.21	1748.85	1624.18
ENSMUSG00000017734	Dbndd2	dysbindin (dystrobrevin binding protein 1) domain containing 2 [Source:MGI Symbol;Acc:MGI:106562]	301.179	285.358	274.349	310.422	323.519	281.775	145.964	149.216	204.277	165.193	172.943	166.183	224.05	237.092	249.164	258.204	184.339	178.204
ENSMUSG00000027367	Stard7	START domain containing 7 [Source:MGI Symbol;Acc:MGI:2139090]	698.582	684.649	627.232	746.771	673.997	676.852	662.224	675.917	682.87	675.137	611.138	615.207	615.405	737.991	727.558	695.166	694.815	596.596
ENSMUSG00000039262	Prrc2b	proline-rich coiled-coil 2B [Source:MGI Symbol;Acc:MGI:1923304]	4512.88	4601.26	4899.53	4387.89	4592.17	4555.7	6581.09	5596.08	5299.54	6052.64	6266.28	6237.91	5251.98	5165.94	5455.32	5671.04	5379.85	5200.85
ENSMUSG00000027368	Dusp2	dual specificity phosphatase 2 [Source:MGI Symbol;Acc:MGI:101911]	152.033	209.053	152.881	155.211	154.77	152.71	135.188	154.157	125.485	203.157	320.423	418.209	116.428	160.288	83.3565	170.245	193.792	105.567
ENSMUSG00000017721	Pigt	phosphatidylinositol glycan anchor biosynthesis, class T [Source:MGI Symbol;Acc:MGI:1926178]	1488.58	1346.3	1107.87	1276.83	1508.76	1117.25	2547.01	2353.85	1731.49	2474.82	2794.68	2471.83	1267.01	1707.23	1512.2	1602.19	1351.82	1101.18
ENSMUSG00000027165	Iftap	intraflagellar transport associated protein [Source:MGI Symbol;Acc:MGI:1915420]	178.976	142.156	106.807	168.878	156.767	137.932	135.188	145.263	145.912	95.4221	98.6732	119.96	114.471	173.645	151.31	135.25	156.924	145.275
ENSMUSG00000032864	Rag2	recombination activating gene 2 [Source:MGI Symbol;Acc:MGI:97849]	0	0	0	0	0	0	0	0	0	0	1.061	0	0	0	0	0	0	0
ENSMUSG00000061311	Rag1	recombination activating 1 [Source:MGI Symbol;Acc:MGI:97848]	1.92447	1.04527	0	0	0	0	0	0	0	0	0	0	0	0	0	0	0	0
ENSMUSG00000017723	Wfdc2	WAP four-disulfide core domain 2 [Source:MGI Symbol;Acc:MGI:1914951]	32.716	10.4527	40.8381	57.5941	69.896	66.9956	19.5924	11.8582	25.2915	40.0157	29.7081	42.9214	30.33	199.525	58.8932	65.2605	55.7743	31.9605
ENSMUSG00000027164	Traf6	TNF receptor-associated factor 6 [Source:MGI Symbol;Acc:MGI:108072]	848.69	1070.35	1016.76	901.006	913.641	1024.64	1093.26	1117.63	1129.36	1145.07	1173.47	1177.59	1148.63	800.604	972.191	995.931	1051.2	1025.64
ENSMUSG00000074595	Wfdc6a	WAP four-disulfide core domain 6A [Source:MGI Symbol;Acc:MGI:2684968]	0	1.04527	0	0	0	0	0	0	0	0	0	0	0	0	0	0	0	0
ENSMUSG00000050468	Astl	astacin-like metalloendopeptidase (M12 family) [Source:MGI Symbol;Acc:MGI:3046414]	0.962234	1.04527	0	0	0.998515	0	0.979621	0.988183	0	3.07813	0	1.10055	0.978386	0	0.906049	0	0	0
ENSMUSG00000058620	Adra2b	adrenergic receptor, alpha 2b [Source:MGI Symbol;Acc:MGI:87935]	3.84894	2.09053	19.8955	3.90468	1.99703	6.8966	2.93886	0.988183	1.9455	5.13022	1.061	3.30165	4.89193	9.18315	4.53025	0	5.67196	0
ENSMUSG00000070530	Wfdc16	WAP four-disulfide core domain 16 [Source:MGI Symbol;Acc:MGI:2670994]	0.962234	0	0	0	1.99703	0.985229	0	0	0	0	0	1.10055	0	2.5045	4.53025	1.89161	0	0
ENSMUSG00000074594	Wfdc9	WAP four-disulfide core domain 9 [Source:MGI Symbol;Acc:MGI:3652032]	0	0	1.04713	0	0	0	0	0	0	0	0	0	0	0	0	0	0	0
ENSMUSG00000067704	Wfdc13	WAP four-disulfide core domain 13 [Source:MGI Symbol;Acc:MGI:3582777]	0	0	0	0	0	0	0	0	0	0	0	0	0	0	0	0	0	0
ENSMUSG00000017310	Spint4	serine protease inhibitor, Kunitz type 4 [Source:MGI Symbol;Acc:MGI:1925489]	0	0	0	0	0	0	0	0	0	0	0	0	0.978386	0	0	0	0	0
ENSMUSG00000039254	Pomt1	protein-O-mannosyltransferase 1 [Source:MGI Symbol;Acc:MGI:2138994]	258.841	290.584	240.84	217.686	255.62	238.425	319.356	303.372	262.642	382.715	335.277	311.455	349.284	408.233	414.971	326.302	314.794	332.196
ENSMUSG00000046338	Gpat2	glycerol-3-phosphate acyltransferase 2, mitochondrial [Source:MGI Symbol;Acc:MGI:2684962]	0.962234	0	2.09426	0	0	1.97046	0	0	2.91825	1.02604	0	2.2011	0	0.834832	0	0.945804	1.89065	1.937
ENSMUSG00000076434	Wfdc3	WAP four-disulfide core domain 3 [Source:MGI Symbol;Acc:MGI:1923897]	2.8867	2.09053	3.1414	0	0.998515	1.97046	0	0.988183	0.97275	2.05209	3.18301	1.10055	2.93516	1.66966	0.906049	0	0.945326	0.9685
ENSMUSG00000027371	Fahd2a	fumarylacetoacetate hydrolase domain containing 2A [Source:MGI Symbol;Acc:MGI:1915376]	103.921	53.3086	79.582	91.7601	76.8856	97.5376	70.5327	89.9246	107.002	62.5887	88.0632	74.8373	115.45	126.894	132.283	72.8269	106.822	124.937
ENSMUSG00000002550	Uck1	uridine-cytidine kinase 1 [Source:MGI Symbol;Acc:MGI:98904]	649.508	655.382	630.373	639.392	717.932	595.078	633.815	638.366	609.914	600.236	595.223	596.497	652.583	726.304	740.242	600.585	730.737	640.179
ENSMUSG00000032841	Prr5l	proline rich 5 like [Source:MGI Symbol;Acc:MGI:1919696]	96.2234	31.358	115.184	62.475	41.9376	90.641	131.269	149.216	191.632	248.303	159.15	253.126	80.2276	58.4382	57.9872	51.0734	87.9154	95.8815
ENSMUSG00000017299	Dnttip1	deoxynucleotidyltransferase, terminal, interacting protein 1 [Source:MGI Symbol;Acc:MGI:1923483]	572.529	667.925	563.357	606.202	651.032	586.211	522.138	513.855	515.557	495.58	540.05	500.75	545.939	617.776	482.924	592.073	539.781	482.313
ENSMUSG00000027163	Commd9	COMM domain containing 9 [Source:MGI Symbol;Acc:MGI:1923751]	337.744	292.674	257.594	353.374	357.468	318.229	317.397	292.502	260.697	288.319	317.24	254.227	307.213	347.29	317.117	313.061	323.302	326.385
ENSMUSG00000001403	Ube2c	ubiquitin-conjugating enzyme E2C [Source:MGI Symbol;Acc:MGI:1915862]	19.2447	21.9506	29.3197	21.4758	45.9317	36.4535	102.86	122.535	97.275	194.948	152.784	124.362	75.3357	95.1708	77.9203	82.2849	108.713	58.11
ENSMUSG00000079056	Kcnip3	Kv channel interacting protein 3, calsenilin [Source:MGI Symbol;Acc:MGI:1929258]	4.81117	5.22633	2.09426	3.90468	1.99703	2.95569	7.83697	9.88183	14.5912	22.573	10.61	14.3071	9.78386	9.18315	4.53025	5.67482	4.72663	2.9055
ENSMUSG00000017300	Tnnc2	troponin C2, fast [Source:MGI Symbol;Acc:MGI:98780]	6.73564	5.22633	9.42419	6.8332	4.99257	3.94091	0.979621	1.97637	0.97275	3.07813	2.12201	1.10055	9.78386	2.5045	3.6242	7.56643	2.83598	4.8425
ENSMUSG00000048058	Ldlrad3	low density lipoprotein receptor class A domain containing 3 [Source:MGI Symbol;Acc:MGI:2138856]	138.562	186.057	176.965	130.807	132.802	163.548	220.415	230.247	241.242	302.683	279.044	338.969	156.542	214.552	182.116	155.112	172.995	141.401
ENSMUSG00000050373	Snx21	sorting nexin family member 21 [Source:MGI Symbol;Acc:MGI:1917729]	375.271	352.255	330.894	440.253	401.403	408.87	397.726	320.171	363.808	397.079	348.009	345.572	344.392	394.875	330.708	390.617	288.325	316.7
ENSMUSG00000044627	Swi5	SWI5 recombination repair homolog (yeast) [Source:MGI Symbol;Acc:MGI:1920181]	1308.64	1188.47	1189.54	1510.14	1320.04	1190.16	1111.87	1039.57	1185.78	1119.41	1023.87	1107.15	1106.55	1185.46	1204.14	1255.08	1186.38	1269.7
ENSMUSG00000027189	Trim44	tripartite motif-containing 44 [Source:MGI Symbol;Acc:MGI:1931835]	3051.24	2709.33	3216.79	2817.23	2526.24	2979.33	2522.52	2549.51	3461.04	2480.98	2914.57	3164.08	3247.26	2340.87	3136.74	2996.31	3393.72	3739.38
ENSMUSG00000075012	Fjx1	four jointed box 1 [Source:MGI Symbol;Acc:MGI:1341907]	3.84894	8.36213	14.6598	5.85703	7.98812	16.7489	15.6739	12.8464	35.019	15.3907	10.61	19.8099	9.78386	20.036	9.06049	8.51223	18.9065	19.37
ENSMUSG00000017307	Acot8	acyl-CoA thioesterase 8 [Source:MGI Symbol;Acc:MGI:2158201]	254.03	287.448	249.217	316.279	309.54	219.706	257.64	248.034	218.869	259.589	281.166	244.322	219.158	286.347	246.445	237.397	234.441	222.755
ENSMUSG00000045822	Zswim3	zinc finger SWIM-type containing 3 [Source:MGI Symbol;Acc:MGI:1914788]	123.166	151.564	148.693	122.998	128.808	135.962	101.881	102.771	109.921	163.141	120.954	114.457	126.212	124.39	135.001	107.822	144.635	112.346
ENSMUSG00000027188	Pamr1	peptidase domain containing associated with muscle regeneration 1 [Source:MGI Symbol;Acc:MGI:2445082]	33.6782	10.4527	36.6496	14.6426	37.9436	43.3501	102.86	154.157	182.877	22.573	99.7343	103.452	172.196	253.789	242.821	59.5856	138.018	161.74
ENSMUSG00000017764	Zswim1	zinc finger SWIM-type containing 1 [Source:MGI Symbol;Acc:MGI:1919221]	188.598	175.605	163.353	221.591	229.658	201.972	213.557	165.027	134.239	181.61	146.418	128.764	216.223	205.369	229.231	205.239	218.37	218.881
ENSMUSG00000017767	Spata25	spermatogenesis associated 25 [Source:MGI Symbol;Acc:MGI:1922892]	2.8867	3.1358	5.23566	7.80937	3.99406	5.91137	1.95924	4.94091	9.7275	4.10418	4.24401	5.50274	9.78386	0.834832	5.4363	2.83741	0.945326	1.937
ENSMUSG00000039873	Neurl2	neuralized E3 ubiquitin protein ligase 2 [Source:MGI Symbol;Acc:MGI:3043305]	44.2628	50.1728	61.7808	49.7847	54.9183	67.9808	40.1645	34.5864	44.7465	47.198	20.1591	35.2176	36.2003	31.7236	47.1146	59.5856	37.8131	39.7085
ENSMUSG00000027376	Prom2	prominin 2 [Source:MGI Symbol;Acc:MGI:2138997]	6.73564	1.04527	23.0369	15.6187	6.9896	20.6898	1.95924	0	6.80925	4.10418	1.061	3.30165	8.80547	28.3843	14.4968	7.56643	11.3439	5.811
ENSMUSG00000026974	Zmynd19	zinc finger, MYND domain containing 19 [Source:MGI Symbol;Acc:MGI:1914437]	172.24	178.74	169.635	201.091	183.727	177.341	164.576	157.121	132.294	165.193	162.333	159.58	152.628	247.11	189.364	181.594	181.503	201.448
ENSMUSG00000034800	Zfp661	zinc finger protein 661 [Source:MGI Symbol;Acc:MGI:1919430]	65.4319	79.4402	75.3935	89.8077	95.8574	89.6558	87.1863	88.9365	67.1197	75.9273	91.2462	68.234	70.4438	87.6573	90.6049	97.4178	78.4621	53.2675
ENSMUSG00000027004	Frzb	frizzled-related protein [Source:MGI Symbol;Acc:MGI:892032]	15.3957	8.36213	56.5451	17.5711	18.9718	20.6898	68.5735	62.2555	135.212	50.2762	21.2201	81.4406	24.4596	29.2191	21.7452	12.2954	21.7425	22.2755
ENSMUSG00000026975	Dph7	diphthamine biosynethesis 7 [Source:MGI Symbol;Acc:MGI:1914478]	270.388	228.913	184.295	260.638	239.644	201.972	211.598	231.235	198.441	225.73	184.614	182.691	164.369	275.495	210.203	268.608	196.628	189.826
ENSMUSG00000027374	Mrps5	mitochondrial ribosomal protein S5 [Source:MGI Symbol;Acc:MGI:1924971]	662.979	548.765	587.441	636.464	636.054	648.281	527.036	517.808	603.105	626.913	658.883	602	574.313	593.565	629.704	663.008	578.54	587.88
ENSMUSG00000036850	Mrpl41	mitochondrial ribosomal protein L41 [Source:MGI Symbol;Acc:MGI:1333816]	297.33	248.773	216.756	346.541	349.48	263.056	237.068	232.223	214.978	219.574	206.896	208.004	220.137	298.035	291.748	274.283	259.019	332.196
ENSMUSG00000005089	Slc1a2	solute carrier family 1 (glial high affinity glutamate transporter), member 2 [Source:MGI Symbol;Acc:MGI:101931]	0.962234	0	1.04713	0.976171	0.998515	2.95569	5.87773	1.97637	5.8365	11.2865	4.24401	12.106	0.978386	11.6876	5.4363	0.945804	1.89065	0.9685
ENSMUSG00000027375	Mal	myelin and lymphocyte protein, T cell differentiation protein [Source:MGI Symbol;Acc:MGI:892970]	1654.08	2685.29	2191.65	2349.64	2729.94	2080.8	1687.89	1765.88	2276.23	1803.79	2114.58	2120.76	1849.15	3186.55	2169.08	1697.72	1277.14	1011.11
ENSMUSG00000017760	Ctsa	cathepsin A [Source:MGI Symbol;Acc:MGI:97748]	2736.59	2722.92	2522.54	2482.4	3095.4	2413.81	3804.85	3861.82	3465.91	4312.47	4196.27	4074.23	2651.43	3244.99	2893.02	2586.77	2698.91	2489.05
ENSMUSG00000017754	Pltp	phospholipid transfer protein [Source:MGI Symbol;Acc:MGI:103151]	3157.09	4183.15	3619.93	3469.31	3973.09	2773.42	3392.43	2952.69	2807.36	3647.59	3076.91	3525.06	3165.08	4005.52	3276.27	3684.85	2645.02	2294.38
ENSMUSG00000027002	Nckap1	NCK-associated protein 1 [Source:MGI Symbol;Acc:MGI:1355333]	3894.16	4304.4	4147.69	3647.95	3877.23	3829.58	5112.64	5225.51	4545.66	4912.7	5032.34	4908.45	4312.73	4074.81	4209.51	4088.71	4092.32	3995.06
ENSMUSG00000039849	Pcif1	phosphorylated CTD interacting factor 1 [Source:MGI Symbol;Acc:MGI:2443858]	1997.6	1994.37	1834.57	1934.77	2186.75	1843.36	1965.12	1820.23	1817.1	1880.74	1777.18	1742.17	1796.32	1824.94	1772.23	1952.14	1722.38	1715.21
ENSMUSG00000027001	Dusp19	dual specificity phosphatase 19 [Source:MGI Symbol;Acc:MGI:1915332]	101.035	91.9834	104.713	89.8077	96.8559	109.36	89.1455	97.8301	86.5747	98.5003	88.0632	110.055	76.3141	79.309	113.256	99.3094	81.2981	104.598
ENSMUSG00000039834	Zfp335	zinc finger protein 335 [Source:MGI Symbol;Acc:MGI:2682313]	834.257	874.888	957.078	814.127	950.586	915.278	1108.93	937.786	846.292	1064.01	994.16	1077.44	851.196	908.297	863.465	907.972	830.942	809.666
ENSMUSG00000026999	Nup35	nucleoporin 35 [Source:MGI Symbol;Acc:MGI:1916732]	235.747	222.642	230.369	273.328	271.596	241.381	243.926	256.928	255.833	245.225	236.604	210.205	220.137	336.437	263.66	246.855	265.637	257.621
ENSMUSG00000002546	Golga2	golgi autoantigen, golgin subfamily a, 2 [Source:MGI Symbol;Acc:MGI:2139395]	1810.92	1712.15	1717.3	1780.54	1656.54	1835.48	1675.15	1703.63	2128.38	1523.68	1648.8	1703.65	1972.43	1592.86	1985.15	1620.16	1797.07	1891.48
ENSMUSG00000070866	Zfp804a	zinc finger protein 804A [Source:MGI Symbol;Acc:MGI:2442949]	29.8293	7.31686	41.8853	14.6426	4.99257	53.2024	49.9607	66.2083	169.258	23.599	18.037	64.9324	30.33	16.6966	12.6847	4.72902	18.9065	30.0235
ENSMUSG00000036833	Pnpla7	patatin-like phospholipase domain containing 7 [Source:MGI Symbol;Acc:MGI:2385325]	293.481	337.621	272.254	284.066	290.568	251.233	274.294	257.916	277.234	286.266	368.168	433.616	269.056	291.356	259.13	242.126	217.425	187.889
ENSMUSG00000017737	Mmp9	matrix metallopeptidase 9 [Source:MGI Symbol;Acc:MGI:97011]	7.69787	7.31686	9.42419	0	4.99257	1.97046	20.572	29.6455	14.5912	11.2865	44.5621	33.0165	1.95677	4.17416	0.906049	1.89161	6.61728	0.9685
ENSMUSG00000027091	Zc3h15	zinc finger CCCH-type containing 15 [Source:MGI Symbol;Acc:MGI:1919747]	1003.61	1030.63	1101.58	1122.6	970.556	1123.16	756.267	849.837	1005.82	922.414	1016.44	999.298	1007.74	777.228	881.586	908.917	945.326	1164.14
ENSMUSG00000027087	Itgav	integrin alpha V [Source:MGI Symbol;Acc:MGI:96608]	2354.59	993.003	1857.61	1154.81	1570.66	1925.14	2452.97	2699.72	2717.86	1205.6	1786.73	2339.77	2896.02	1814.92	3405.84	1344.93	3011.81	3715.17
ENSMUSG00000048388	Fam171b	family with sequence similarity 171, member B [Source:MGI Symbol;Acc:MGI:2444579]	52.9229	25.0864	54.4508	39.0468	42.9361	45.3205	33.3071	52.3737	41.8282	24.6251	24.4031	24.2121	45.0058	33.3933	31.7117	36.8863	32.1411	65.858
ENSMUSG00000017740	Slc12a5	solute carrier family 12, member 5 [Source:MGI Symbol;Acc:MGI:1862037]	795.768	1002.41	763.359	863.911	970.556	755.67	1150.08	1199.65	714.971	1459.04	1015.38	1059.83	675.086	1072.76	704	975.124	736.409	608.218
ENSMUSG00000039804	Ncoa5	nuclear receptor coactivator 5 [Source:MGI Symbol;Acc:MGI:2385165]	898.727	996.138	1055.51	1034.74	915.638	1076.86	967.866	807.345	876.448	1039.38	911.401	865.031	867.828	972.579	881.586	1012.01	931.147	967.532
ENSMUSG00000027387	Zc3h8	zinc finger CCCH type containing 8 [Source:MGI Symbol;Acc:MGI:1930128]	115.468	123.341	104.713	109.331	120.82	152.71	94.0436	124.511	92.4112	93.3701	140.052	94.6472	102.731	135.243	127.753	113.496	102.095	97.8185
ENSMUSG00000042851	Zc3h6	zinc finger CCCH type containing 6 [Source:MGI Symbol;Acc:MGI:1926001]	168.391	156.79	90.0533	158.14	161.759	129.065	182.21	208.507	257.779	99.5263	112.466	132.066	220.137	192.846	213.828	211.86	218.37	151.086
ENSMUSG00000017652	Cd40	CD40 antigen [Source:MGI Symbol;Acc:MGI:88336]	1020.93	1270	1207.34	1006.43	975.549	895.573	758.227	730.267	565.168	632.043	737.397	770.384	946.099	841.511	656.886	1047.95	956.67	705.068
ENSMUSG00000079051	Vinac1	vinculin/alpha-catenin family member 1 [Source:MGI Symbol;Acc:MGI:3649276]	1.92447	0	1.04713	0	0.998515	1.97046	0.979621	0	0.97275	2.05209	0	1.10055	1.95677	0	0.906049	6.62063	0	0.9685
ENSMUSG00000027394	Ttl	tubulin tyrosine ligase [Source:MGI Symbol;Acc:MGI:1916987]	873.709	986.731	883.779	928.339	822.776	840.4	683.775	738.173	753.881	784.924	778.776	724.161	845.325	768.88	915.11	874.868	855.52	826.131
ENSMUSG00000053166	Cdh22	cadherin 22 [Source:MGI Symbol;Acc:MGI:1341843]	0	1.04527	0	0	0	0	0	0.988183	2.91825	1.02604	2.12201	2.2011	0	3.33933	0	0.945804	0.945326	0
ENSMUSG00000027395	Polr1b	polymerase (RNA) I polypeptide B [Source:MGI Symbol;Acc:MGI:108014]	474.381	475.596	402.099	467.586	462.312	448.279	414.38	374.521	269.452	394.001	356.497	298.249	368.851	500.899	462.085	599.64	469.827	412.581
ENSMUSG00000037938	Chchd5	coiled-coil-helix-coiled-coil-helix domain containing 5 [Source:MGI Symbol;Acc:MGI:1913420]	161.655	136.93	137.174	178.639	160.761	137.932	134.208	123.523	142.994	146.724	131.564	116.658	143.823	167.801	174.868	166.461	130.455	140.433
ENSMUSG00000005087	Cd44	CD44 antigen [Source:MGI Symbol;Acc:MGI:88338]	97.1856	134.839	146.598	79.0699	96.8559	102.464	278.212	414.049	424.119	542.778	929.438	1376.79	85.1196	354.804	85.1686	127.683	444.303	115.252
ENSMUSG00000027397	Slc20a1	solute carrier family 20, member 1 [Source:MGI Symbol;Acc:MGI:108392]	4535.01	7205.02	7828.36	5599.32	4385.48	6687.73	4589.52	4316.38	4601.11	5536.54	6588.83	7943.76	5865.42	2846.78	3310.7	4290.17	4444.92	4952.91
ENSMUSG00000010914	Pdhx	pyruvate dehydrogenase complex, component X [Source:MGI Symbol;Acc:MGI:1351627]	350.253	335.53	341.365	359.231	405.397	346.801	363.439	390.332	372.563	437.095	366.046	369.784	316.019	374.84	339.769	354.676	327.083	342.849
ENSMUSG00000010911	Apip	APAF1 interacting protein [Source:MGI Symbol;Acc:MGI:1926788]	253.068	234.14	189.531	265.519	246.633	189.164	196.904	184.79	159.531	187.766	147.479	169.485	200.569	242.101	178.492	187.269	180.557	196.606
ENSMUSG00000048327	Ckap2l	cytoskeleton associated protein 2-like [Source:MGI Symbol;Acc:MGI:1917716]	41.3761	43.9012	37.6967	41.9754	52.9213	42.3648	105.799	120.558	97.275	209.313	140.052	137.569	104.687	139.417	92.417	94.5804	133.291	84.2595
ENSMUSG00000027399	Il1a	interleukin 1 alpha [Source:MGI Symbol;Acc:MGI:96542]	244.407	215.325	291.103	183.52	117.825	280.79	56.818	78.0664	57.3922	72.8492	115.649	198.099	294.494	243.771	128.659	249.692	348.825	244.062
ENSMUSG00000027398	Il1b	interleukin 1 beta [Source:MGI Symbol;Acc:MGI:96543]	145.297	110.798	118.326	121.045	90.8648	105.419	298.784	591.922	566.14	765.429	2916.7	3595.49	86.098	267.146	56.1751	107.822	393.256	93.9445
ENSMUSG00000043727	F830045P16Rik	RIKEN cDNA F830045P16 gene [Source:MGI Symbol;Acc:MGI:3045317]	0	0	0	0	0	0	0	0	0	0	0	0	0	0	0	0	0	0
ENSMUSG00000017664	Slc35c2	solute carrier family 35, member C2 [Source:MGI Symbol;Acc:MGI:2385166]	341.593	343.892	309.951	358.255	341.492	312.318	294.866	291.514	267.506	291.397	334.216	376.388	409.944	476.689	471.146	401.967	438.631	425.172
ENSMUSG00000006476	Nsmf	NMDA receptor synaptonuclear signaling and neuronal migration factor [Source:MGI Symbol;Acc:MGI:1861755]	1287.47	1418.43	1386.4	1376.4	1344	1314.3	1731.97	1421.01	1317.1	1722.73	1569.22	1518.76	1135.91	1559.47	1247.63	1597.46	1149.52	1144.77
ENSMUSG00000037902	Sirpa	signal-regulatory protein alpha [Source:MGI Symbol;Acc:MGI:108563]	2894.4	1074.53	1853.42	1919.15	2537.23	2365.53	3501.17	3545.6	3300.54	1468.27	3060.99	3045.22	3422.39	1968.53	4414.27	1625.84	3798.32	4541.3
ENSMUSG00000027400	Pdyn	prodynorphin [Source:MGI Symbol;Acc:MGI:97535]	1.92447	3.1358	2.09426	0	0	0	0.979621	0	0	3.07813	3.18301	0	0.978386	0.834832	1.8121	3.78321	5.67196	1.937
ENSMUSG00000036813	Entpd8	ectonucleoside triphosphate diphosphohydrolase 8 [Source:MGI Symbol;Acc:MGI:1919340]	0.962234	1.04527	2.09426	2.92851	1.99703	3.94091	0	0	0	1.02604	1.061	1.10055	1.95677	2.5045	0.906049	1.89161	0.945326	2.9055
ENSMUSG00000037885	Stk35	serine/threonine kinase 35 [Source:MGI Symbol;Acc:MGI:1914583]	866.973	1148.75	1343.47	899.054	1022.48	1262.08	976.682	974.348	1260.68	717.205	867.9	1049.92	1706.31	962.561	1284.78	750.022	865.919	922.012
ENSMUSG00000027401	Tgm3	transglutaminase 3, E polypeptide [Source:MGI Symbol;Acc:MGI:98732]	1.92447	9.40739	2.09426	4.88086	2.99554	0.985229	10.7758	18.7755	16.5367	12.3125	32.8911	34.117	1.95677	8.34832	1.8121	4.72902	6.61728	3.874
ENSMUSG00000036805	Noxa1	NADPH oxidase activator 1 [Source:MGI Symbol;Acc:MGI:2449980]	8.66011	1.04527	9.42419	6.8332	0.998515	1.97046	14.6943	13.8346	5.8365	9.2344	9.54902	7.70384	13.6974	14.1921	7.2484	15.1329	7.56261	3.874
ENSMUSG00000078202	Nrarp	Notch-regulated ankyrin repeat protein [Source:MGI Symbol;Acc:MGI:1914372]	455.137	533.086	416.758	436.349	365.456	387.195	557.404	591.922	457.192	605.366	455.17	518.358	376.679	1051.05	451.213	590.182	458.483	360.282
ENSMUSG00000059555	Tor4a	torsin family 4, member A [Source:MGI Symbol;Acc:MGI:2442720]	1151.79	1008.68	753.935	946.886	860.72	858.134	1451.8	1179.89	863.802	1841.75	1170.29	1036.72	719.114	1080.27	843.532	1467.89	1037.02	810.635
ENSMUSG00000026825	Dnm1	dynamin 1 [Source:MGI Symbol;Acc:MGI:107384]	72.1676	59.5802	86.9119	38.0707	124.814	75.8626	59.7569	62.2555	106.03	37.9636	33.9521	31.9159	115.45	127.729	145.874	67.1521	102.095	84.2595
ENSMUSG00000013465	Nelfb	negative elongation factor complex member B [Source:MGI Symbol;Acc:MGI:1931035]	1512.63	1553.27	1403.16	1474.99	1611.6	1375.38	1426.33	1336.02	1241.23	1638.59	1348.53	1262.33	1198.52	1552.79	1341.86	1605.97	1280.92	1237.74
ENSMUSG00000036770	Stpg3	sperm tail PG rich repeat containing 3 [Source:MGI Symbol;Acc:MGI:1921722]	85.6388	148.428	108.902	140.569	137.795	101.479	57.7976	60.2792	31.128	59.5106	60.4772	50.6252	56.7464	65.9517	52.5509	159.841	56.7196	51.3305
ENSMUSG00000026969	Fam166a	family with sequence similarity 166, member A [Source:MGI Symbol;Acc:MGI:3605773]	21.1692	29.2674	17.8012	8.78554	23.9644	5.91137	2.93886	5.9291	7.782	7.18231	3.18301	3.30165	5.87032	6.67865	6.34235	12.2954	7.56261	7.748
ENSMUSG00000036752	Tubb4b	tubulin, beta 4B class IVB [Source:MGI Symbol;Acc:MGI:1915472]	5898.49	6424.2	6829.39	5572.96	5969.12	5943.88	4504.3	5145.47	5271.33	4675.68	6507.13	5400.39	6711.73	3767.6	4909.88	4471.76	4780.52	6089.93
ENSMUSG00000006469	Slc34a3	solute carrier family 34 (sodium phosphate), member 3 [Source:MGI Symbol;Acc:MGI:2159410]	0	0	0	0	0	0	0.979621	0	0	3.07813	2.12201	1.10055	0	0	0.906049	0	0	0
ENSMUSG00000036731	Cysrt1	cysteine rich tail 1 [Source:MGI Symbol;Acc:MGI:1915109]	0	0	0	0	0.998515	0	0	0	0	0	0	0	0	0.834832	0	0	0	0
ENSMUSG00000044628	Rnf208	ring finger protein 208 [Source:MGI Symbol;Acc:MGI:1916096]	3.84894	1.04527	3.1414	4.88086	1.99703	0.985229	2.93886	0.988183	4.86375	4.10418	2.12201	5.50274	2.93516	15.027	5.4363	8.51223	3.78131	1.937
ENSMUSG00000039205	Ciz1	CDKN1A interacting zinc finger protein 1 [Source:MGI Symbol;Acc:MGI:1920234]	1617.52	1653.61	1860.75	1809.82	1664.52	1841.39	1830.91	1713.51	1879.35	1846.88	1783.55	1901.75	1521.39	1503.53	1609.14	1853.78	1670.39	1541.85
ENSMUSG00000017670	Elmo2	engulfment and cell motility 2 [Source:MGI Symbol;Acc:MGI:2153045]	2423.87	1936.88	2481.7	1904.51	2281.61	2147.8	2951.6	2680.94	2714.95	2353.75	2763.91	2712.85	2637.73	2195.61	2873.08	2320.06	3011.81	3114.7
ENSMUSG00000039195	Bbln	bublin coiled coil protein [Source:MGI Symbol;Acc:MGI:1920987]	245.37	232.049	218.851	280.161	288.571	237.44	192.985	185.778	210.114	183.662	181.431	173.887	260.251	229.579	287.218	180.649	243.894	294.424
ENSMUSG00000006471	Ndor1	NADPH dependent diflavin oxidoreductase 1 [Source:MGI Symbol;Acc:MGI:1926047]	153.957	148.428	160.211	157.164	184.725	143.843	188.087	175.897	128.403	152.881	172.943	137.569	127.19	173.645	158.559	199.565	167.323	136.559
ENSMUSG00000078201	Tmem203	transmembrane protein 203 [Source:MGI Symbol;Acc:MGI:2443597]	267.501	208.008	151.834	229.4	248.63	196.061	211.598	231.235	207.196	190.844	182.492	173.887	168.282	210.378	176.68	203.348	189.065	164.645
ENSMUSG00000056824	Zfp663	zinc finger protein 663 [Source:MGI Symbol;Acc:MGI:2685854]	0.962234	0	1.04713	0	0.998515	0.985229	0	0.988183	0	0	0	0	0	0	0.906049	0	0.945326	0.9685
ENSMUSG00000026822	Lcn2	lipocalin 2 [Source:MGI Symbol;Acc:MGI:96757]	0.962234	0	1.04713	1.95234	0.998515	2.95569	4.89811	10.87	10.7002	12.3125	26.5251	47.3236	2.93516	8.34832	2.71815	2.83741	2.83598	1.937
ENSMUSG00000017667	Zfp334	zinc finger protein 334 [Source:MGI Symbol;Acc:MGI:2388656]	287.708	291.629	231.416	327.994	290.568	281.775	288.988	291.514	250.969	212.391	216.445	198.099	229.921	286.347	242.821	302.657	248.621	216.944
ENSMUSG00000048707	Tprn	taperin [Source:MGI Symbol;Acc:MGI:2139535]	256.917	236.23	212.568	199.139	260.612	212.809	203.761	174.908	168.286	179.558	228.116	184.892	185.893	292.191	201.143	254.421	222.152	185.952
ENSMUSG00000027670	Ocstamp	osteoclast stimulatory transmembrane protein [Source:MGI Symbol;Acc:MGI:1921864]	2.8867	0	2.09426	0.976171	1.99703	0	0	0.988183	1.9455	5.13022	4.24401	4.4022	3.91354	3.33933	2.71815	1.89161	6.61728	3.874
ENSMUSG00000026966	Ssna1	SS nuclear autoantigen 1 [Source:MGI Symbol;Acc:MGI:1915725]	407.987	402.427	340.318	463.681	500.256	381.284	432.013	397.25	336.571	485.319	411.669	333.466	323.846	566.851	435.81	487.089	384.748	316.7
ENSMUSG00000026820	Ptges2	prostaglandin E synthase 2 [Source:MGI Symbol;Acc:MGI:1917592]	267.501	281.177	299.48	288.947	282.58	297.539	242.946	227.282	229.569	289.345	223.872	243.221	258.294	301.374	250.07	271.446	245.785	248.905
ENSMUSG00000026965	Anapc2	anaphase promoting complex subunit 2 [Source:MGI Symbol;Acc:MGI:2139135]	2473.9	2335.12	2537.2	2173.93	2518.25	2256.17	2436.32	2350.89	2224.68	2586.66	2401.05	2259.43	2165.17	2466.93	2247	2462.87	2272.56	2047.41
ENSMUSG00000018459	Slc13a3	solute carrier family 13 (sodium-dependent dicarboxylate transporter), member 3 [Source:MGI Symbol;Acc:MGI:2149635]	2.8867	9.40739	172.777	2.92851	2.99554	39.4091	0.979621	7.90546	14.5912	41.0418	4.24401	28.6143	0	10.8528	9.96654	2.83741	34.9771	5.811
ENSMUSG00000026963	Tmem210	transmembrane protein 210 [Source:MGI Symbol;Acc:MGI:1925467]	0	0	0	1.95234	0	0.985229	0	0	0	0	0	0	0	0	0	0	0	0
ENSMUSG00000039725	Trp53rka	transformation related protein 53 regulating kinase A [Source:MGI Symbol;Acc:MGI:1918294]	312.726	278.041	276.443	286.018	318.526	269.953	306.621	272.738	235.405	359.116	238.726	214.607	229.921	345.62	297.184	355.622	302.504	242.125
ENSMUSG00000026961	Lrrc26	leucine rich repeat containing 26 [Source:MGI Symbol;Acc:MGI:2385129]	0	0	0	0.976171	0	0	0	0	0	0	1.061	1.10055	0	0.834832	0.906049	0	0	0
ENSMUSG00000027661	Slc2a10	solute carrier family 2 (facilitated glucose transporter), member 10 [Source:MGI Symbol;Acc:MGI:2156687]	212.654	274.905	227.228	219.639	219.673	178.326	249.803	226.294	195.523	282.162	261.007	235.517	188.828	282.173	242.821	239.288	190.956	162.708
ENSMUSG00000017897	Eya2	EYA transcriptional coactivator and phosphatase 2 [Source:MGI Symbol;Acc:MGI:109341]	4.81117	0	4.18853	0.976171	1.99703	2.95569	2.93886	0.988183	1.9455	1.02604	0	2.2011	1.95677	7.51349	2.71815	2.83741	1.89065	2.9055
ENSMUSG00000068373	D430041D05Rik	RIKEN cDNA D430041D05 gene [Source:MGI Symbol;Acc:MGI:2181743]	0	0	0	0	0.998515	0.985229	0	0	3.891	1.02604	1.061	0	0	0	0.906049	0	1.89065	0
ENSMUSG00000027177	Hipk3	homeodomain interacting protein kinase 3 [Source:MGI Symbol;Acc:MGI:1314882]	3120.53	3019.77	3548.73	3067.13	3000.54	3482.78	3654.97	3630.58	3982.44	3426.99	3665.76	4000.49	4181.62	2471.94	3815.37	3030.36	3748.22	4333.07
ENSMUSG00000039671	Zmynd8	zinc finger, MYND-type containing 8 [Source:MGI Symbol;Acc:MGI:1918025]	2000.48	1699.6	2091.12	1981.63	1691.48	1955.68	1994.51	1906.2	2215.92	1821.23	1715.64	1772.98	1808.06	1578.67	1954.35	1736.5	1980.46	2078.4
ENSMUSG00000027176	Cstf3	cleavage stimulation factor, 3' pre-RNA, subunit 3 [Source:MGI Symbol;Acc:MGI:1351825]	555.209	543.538	559.168	512.49	459.317	505.422	402.624	409.108	464.974	407.34	494.427	453.426	593.88	433.278	451.213	472.902	506.695	608.218
ENSMUSG00000027175	Tcp11l1	t-complex 11 like 1 [Source:MGI Symbol;Acc:MGI:2444263]	78.9032	72.1233	76.4406	60.5226	71.8931	80.7888	192.006	170.956	158.558	175.454	133.686	130.965	84.1412	65.1169	79.7324	73.7727	88.8607	82.3225
ENSMUSG00000074997	Pin1rt1	peptidyl-prolyl cis/trans isomerase, NIMA-interacting 1, retrogene 1 [Source:MGI Symbol;Acc:MGI:3649546]	0.962234	0	0	0	0	0	0	0	0	0	2.12201	0	0	0	0	0	0	0.9685
ENSMUSG00000027173	Depdc7	DEP domain containing 7 [Source:MGI Symbol;Acc:MGI:2139258]	7.69787	10.4527	12.5656	8.78554	8.98663	10.8375	21.5517	26.6809	28.2097	24.6251	27.5861	47.3236	3.91354	15.027	9.06049	3.78321	13.2346	5.811
ENSMUSG00000074994	Qser1	glutamine and serine rich 1 [Source:MGI Symbol;Acc:MGI:2138986]	947.801	1076.62	1140.33	1030.84	867.709	1075.87	1218.65	1286.61	1463.99	1364.64	1374	1408.7	1144.71	942.525	1157.93	1151.04	1303.61	1122.49
ENSMUSG00000027678	Ncoa3	nuclear receptor coactivator 3 [Source:MGI Symbol;Acc:MGI:1276535]	4536.93	6381.35	5834.62	6020.05	5393.98	5495.61	6479.21	5952.81	5341.37	6458.95	7397.31	6491.04	5193.27	4994.8	5515.12	5892.36	4847.63	4201.35
ENSMUSG00000027171	Prrg4	proline rich Gla (G-carboxyglutamic acid) 4 (transmembrane) [Source:MGI Symbol;Acc:MGI:2442211]	8.66011	3.1358	5.23566	5.85703	6.9896	3.94091	17.6332	38.5391	23.346	6.15627	12.732	13.2066	37.1787	17.5315	49.8327	9.45804	24.5785	41.6455
ENSMUSG00000045106	Ccdc73	coiled-coil domain containing 73 [Source:MGI Symbol;Acc:MGI:3606488]	18.2824	9.40739	11.5184	14.6426	14.9777	7.88183	9.79621	6.91728	6.80925	8.20836	9.54902	8.80439	14.6758	10.018	11.7786	13.2413	7.56261	10.6535
ENSMUSG00000006800	Sulf2	sulfatase 2 [Source:MGI Symbol;Acc:MGI:1919293]	1410.64	1711.1	1472.27	1647.78	1753.39	1365.53	2086.59	1858.77	1479.55	1114.28	1702.91	1419.71	1434.31	2137.17	1686.16	1255.08	1033.24	860.028
ENSMUSG00000027170	Eif3m	eukaryotic translation initiation factor 3, subunit M [Source:MGI Symbol;Acc:MGI:1351744]	3302.39	1812.49	2281.7	2695.21	2721.95	2576.37	1764.3	2021.82	2212.03	1356.43	1664.71	1610.1	3295.2	1845.81	3101.41	2135.62	3302.97	4066.73
ENSMUSG00000039621	Prex1	phosphatidylinositol-3,4,5-trisphosphate-dependent Rac exchange factor 1 [Source:MGI Symbol;Acc:MGI:3040696]	2267.99	2522.23	1721.48	2448.24	2228.68	1959.62	4542.5	3684.93	1999.97	8660.84	4938.97	4554.07	1328.65	2249.04	1485.92	4997.63	3893.8	2535.53
ENSMUSG00000026959	Grin1	glutamate receptor, ionotropic, NMDA1 (zeta 1) [Source:MGI Symbol;Acc:MGI:95819]	0	1.04527	1.04713	2.92851	0	0.985229	0	0	0.97275	1.02604	1.061	0	0.978386	1.66966	0.906049	0.945804	0	0
ENSMUSG00000027309	Dnaaf9	dynein axonemal assembly factor 9 [Source:MGI Symbol;Acc:MGI:1923029]	1884.05	2151.16	2138.24	2037.27	1998.03	2107.4	2763.51	2238.23	1975.66	3334.64	3263.64	3006.7	1953.84	2095.43	2032.27	2411.8	2165.74	1849.84
ENSMUSG00000042854	Trp53rkb	transformation related protein 53 regulating kinase B [Source:MGI Symbol;Acc:MGI:1914050]	49.0739	77.3497	45.0267	92.7363	67.899	53.2024	48.9811	54.3501	49.6102	60.5366	58.3551	29.7148	45.9841	75.1349	54.363	75.6643	61.4462	41.6455
ENSMUSG00000055312	Them7	thioesterase superfamily member 7 [Source:MGI Symbol;Acc:MGI:1921338]	1.92447	0	32.4611	1.95234	0.998515	6.8966	0	2.96455	1.9455	10.2604	1.061	5.50274	0.978386	4.17416	3.6242	2.83741	2.83598	2.9055
ENSMUSG00000074582	Arfgef2	ADP-ribosylation factor guanine nucleotide-exchange factor 2 (brefeldin A-inhibited) [Source:MGI Symbol;Acc:MGI:2139354]	1350.01	1517.73	1275.41	1352	1356.98	1394.1	1833.85	1691.77	1482.47	1556.51	1561.8	1482.44	1398.11	1318.2	1486.83	1400.74	1441.62	1370.43
ENSMUSG00000005973	Rcn1	reticulocalbin 1 [Source:MGI Symbol;Acc:MGI:104559]	672.602	551.9	662.834	646.225	507.245	596.063	552.506	520.772	870.611	626.913	666.31	627.313	625.189	589.391	634.235	796.367	770.441	753.493
ENSMUSG00000036646	Man1b1	mannosidase, alpha, class 1B, member 1 [Source:MGI Symbol;Acc:MGI:2684954]	1938.9	2000.64	2008.4	1915.25	2066.93	1835.48	2218.84	2102.85	2081.68	2593.84	2392.56	2401.4	1952.86	2276.59	2063.07	2159.27	1941.7	1929.25
ENSMUSG00000026958	Dpp7	dipeptidylpeptidase 7 [Source:MGI Symbol;Acc:MGI:1933213]	481.117	591.62	497.388	535.918	567.156	455.176	663.203	572.158	518.476	735.674	609.016	705.452	515.609	660.352	480.206	544.783	451.866	380.621
ENSMUSG00000027312	Atrn	attractin [Source:MGI Symbol;Acc:MGI:1341628]	2604.77	2687.38	2515.21	2741.09	2728.94	2536.96	4180.04	3617.74	2717.86	3822.02	3645.61	3251.02	2912.65	3473.74	3425.77	3470.15	3011.81	2594.61
ENSMUSG00000002718	Cse1l	chromosome segregation 1-like (S. cerevisiae) [Source:MGI Symbol;Acc:MGI:1339951]	713.978	775.587	752.888	778.985	764.862	800.991	887.537	867.625	803.491	930.622	980.366	911.254	797.385	818.135	855.311	895.676	880.099	799.013
ENSMUSG00000026956	Uap1l1	UDP-N-acteylglucosamine pyrophosphorylase 1-like 1 [Source:MGI Symbol;Acc:MGI:2443318]	369.498	315.67	273.301	338.731	303.548	270.938	439.85	434.8	438.71	364.246	389.388	388.494	350.262	267.981	320.742	279.012	275.09	300.235
ENSMUSG00000027316	Gfra4	glial cell line derived neurotrophic factor family receptor alpha 4 [Source:MGI Symbol;Acc:MGI:1341873]	0	0	0	0	0	0	1.95924	1.97637	0.97275	2.05209	0	2.2011	0.978386	1.66966	0.906049	0	0.945326	0
ENSMUSG00000026955	Sapcd2	suppressor APC domain containing 2 [Source:MGI Symbol;Acc:MGI:1919330]	3.84894	1.04527	8.37705	1.95234	5.99109	3.94091	16.6536	30.6337	13.6185	38.9897	30.7691	22.011	9.78386	24.2101	10.8726	21.7535	17.9612	19.37
ENSMUSG00000015085	Entpd2	ectonucleoside triphosphate diphosphohydrolase 2 [Source:MGI Symbol;Acc:MGI:1096863]	15.3957	12.5432	10.4713	17.5711	15.9762	8.86706	32.3275	23.7164	27.237	31.8074	30.7691	33.0165	12.719	34.2281	16.3089	18.9161	19.8519	14.5275
ENSMUSG00000039536	Stau1	staufen double-stranded RNA binding protein 1 [Source:MGI Symbol;Acc:MGI:1338864]	2095.75	2136.52	2647.15	2116.34	2010.01	2308.39	1958.26	1940.79	2404.64	2187.53	2173.99	2303.45	2461.62	1975.21	2060.36	2035.37	2084.44	2408.66
ENSMUSG00000015094	Npdc1	neural proliferation, differentiation and control 1 [Source:MGI Symbol;Acc:MGI:1099802]	1758.96	2201.33	1784.31	1940.63	2032.98	1577.35	2231.58	1965.5	1584.61	2732.36	2416.96	2258.33	1554.66	2123.81	1550.25	2216.96	1683.63	1405.29
ENSMUSG00000036587	Fut7	fucosyltransferase 7 [Source:MGI Symbol;Acc:MGI:107692]	1.92447	3.1358	2.09426	2.92851	0.998515	1.97046	0.979621	1.97637	4.86375	4.10418	4.24401	6.60329	5.87032	0.834832	0	2.83741	1.89065	1.937
ENSMUSG00000017999	Ddx27	DEAD box helicase 27 [Source:MGI Symbol;Acc:MGI:2385884]	753.429	818.443	784.302	785.818	771.852	746.803	756.267	736.196	650.77	764.403	900.791	806.702	767.055	766.376	717.591	821.903	747.753	769.958
ENSMUSG00000026796	Niban2	niban apoptosis regulator 2 [Source:MGI Symbol;Acc:MGI:2442910]	8656.26	7568.77	9099.57	7480.4	8809.9	8184.3	5398.69	5705.77	7580.64	5480.1	6317.21	6784.88	7918.08	5403.03	6806.24	5671.04	6162.58	7771.25
ENSMUSG00000039501	Znfx1	zinc finger, NFX1-type containing 1 [Source:MGI Symbol;Acc:MGI:2138982]	3480.4	4273.05	4319.42	3633.31	3253.16	3470.96	4295.64	3750.15	3850.14	3914.36	5300.77	5000.89	3338.25	3426.98	3140.37	3692.42	3883.4	3005.26
ENSMUSG00000027318	Adam33	a disintegrin and metallopeptidase domain 33 [Source:MGI Symbol;Acc:MGI:1341813]	0.962234	0	3.1414	3.90468	10.9837	1.97046	0	0.988183	3.891	3.07813	2.12201	3.30165	0	5.00899	5.4363	2.83741	0.945326	0.9685
ENSMUSG00000026944	Abca2	ATP-binding cassette, sub-family A (ABC1), member 2 [Source:MGI Symbol;Acc:MGI:99606]	3382.25	1546.99	2543.48	1651.68	3168.29	2699.53	3647.13	3668.13	3496.06	1505.21	2969.75	2641.32	5679.53	3732.53	8102.8	2206.56	5441.3	5968.87
ENSMUSG00000050556	Kcnb1	potassium voltage gated channel, Shab-related subfamily, member 1 [Source:MGI Symbol;Acc:MGI:96666]	236.71	249.819	172.777	330.922	327.513	306.406	299.764	225.306	277.234	108.761	158.089	169.485	269.056	357.308	356.983	207.131	164.487	106.535
ENSMUSG00000017969	Ptgis	prostaglandin I2 (prostacyclin) synthase [Source:MGI Symbol;Acc:MGI:1097156]	25.0181	30.3127	35.6025	62.475	108.838	50.2467	215.517	184.79	160.504	164.167	184.614	146.373	160.455	485.037	243.727	181.594	148.416	100.724
ENSMUSG00000047617	Paxx	non-homologous end joining factor [Source:MGI Symbol;Acc:MGI:2442831]	423.383	353.3	322.517	388.516	475.293	381.284	348.745	343.888	338.517	288.319	277.983	249.825	436.36	399.884	508.294	358.46	357.333	405.802
ENSMUSG00000027322	Siglec1	sialic acid binding Ig-like lectin 1, sialoadhesin [Source:MGI Symbol;Acc:MGI:99668]	0.962234	0	0	2.92851	1.99703	1.97046	4.89811	2.96455	23.346	13.3386	33.9521	83.6417	0	4.17416	1.8121	1.89161	7.56261	2.9055
ENSMUSG00000026792	Lrsam1	leucine rich repeat and sterile alpha motif containing 1 [Source:MGI Symbol;Acc:MGI:2684789]	301.179	324.032	345.553	285.042	332.505	308.377	431.033	378.474	385.209	358.09	377.717	387.393	380.592	394.041	357.89	325.356	340.318	358.345
ENSMUSG00000017929	B4galt5	UDP-Gal:betaGlcNAc beta 1,4-galactosyltransferase, polypeptide 5 [Source:MGI Symbol;Acc:MGI:1927169]	266.539	246.683	430.371	201.091	234.651	351.727	547.608	539.548	748.045	541.752	880.632	1215.01	407.009	345.62	345.205	234.559	471.718	428.077
ENSMUSG00000038900	Rpl12	ribosomal protein L12 [Source:MGI Symbol;Acc:MGI:98002]	5152.76	4992.19	4783.3	5735.98	4823.82	4856.19	3715.7	3616.75	4857.91	4327.86	5518.27	5964.97	3992.79	4590.74	3770.98	5015.6	4443.03	4702.07
ENSMUSG00000015093	Clic3	chloride intracellular channel 3 [Source:MGI Symbol;Acc:MGI:1916704]	4056.78	1304.49	2304.74	3069.08	3548.72	2935.98	1722.17	1929.92	1819.04	541.752	1237.13	1133.57	4077.91	1748.14	4026.48	1763.92	3772.8	4787.3
ENSMUSG00000026791	Slc2a8	solute carrier family 2, (facilitated glucose transporter), member 8 [Source:MGI Symbol;Acc:MGI:1860103]	418.572	493.365	385.344	439.277	499.257	426.604	527.036	489.151	501.939	428.887	412.73	468.834	428.533	553.494	411.346	404.804	345.044	359.314
ENSMUSG00000027168	Pax6	paired box 6 [Source:MGI Symbol;Acc:MGI:97490]	0	0	0	0	0	0	0.979621	0.988183	0	0	1.061	0	0	0.834832	0	0	0	0
ENSMUSG00000015090	Ptgds	prostaglandin D2 synthase (brain) [Source:MGI Symbol;Acc:MGI:99261]	8.66011	0	2.09426	5.85703	10.9837	5.91137	5.87773	2.96455	5.8365	1.02604	6.36602	8.80439	17.6109	15.8618	19.9331	9.45804	15.1252	23.244
ENSMUSG00000027167	Elp4	elongator acetyltransferase complex subunit 4 [Source:MGI Symbol;Acc:MGI:1925016]	214.578	198.601	150.787	159.116	135.798	143.843	162.617	173.92	198.441	176.48	172.943	191.495	216.223	179.489	176.68	196.727	199.464	223.724
ENSMUSG00000026943	Lcn12	lipocalin 12 [Source:MGI Symbol;Acc:MGI:1924951]	0	0	0	0.976171	0	0	0	0	0	0	0	0	0	0	0	0	0	0
ENSMUSG00000042670	Immp1l	IMP1 inner mitochondrial membrane peptidase-like (S. cerevisiae) [Source:MGI Symbol;Acc:MGI:1913791]	335.82	310.444	334.035	337.755	299.554	326.111	248.824	232.223	282.097	229.834	233.421	254.227	265.143	288.852	314.399	304.549	265.637	324.448
ENSMUSG00000027166	Dnajc24	DnaJ heat shock protein family (Hsp40) member C24 [Source:MGI Symbol;Acc:MGI:1919522]	145.297	125.432	146.598	136.664	181.73	133.006	134.208	146.251	106.03	127.23	119.893	125.463	145.779	168.636	146.78	179.703	155.979	175.299
ENSMUSG00000015083	C8g	complement component 8, gamma polypeptide [Source:MGI Symbol;Acc:MGI:88237]	4.81117	13.5885	14.6598	13.6664	7.98812	6.8966	13.7147	12.8464	14.5912	16.4167	7.42702	12.106	11.7406	9.18315	11.7786	9.45804	10.3986	8.7165
ENSMUSG00000027330	Cdc25b	cell division cycle 25B [Source:MGI Symbol;Acc:MGI:99701]	382.007	445.283	389.533	364.112	450.33	388.18	470.218	492.115	357.972	550.986	530.501	433.616	288.624	417.416	359.702	488.035	364.896	262.464
ENSMUSG00000015095	Fbxw5	F-box and WD-40 domain protein 5 [Source:MGI Symbol;Acc:MGI:1354731]	842.917	894.748	808.386	794.603	964.565	801.976	913.007	866.636	735.399	864.956	791.508	828.713	794.449	960.057	867.995	923.104	832.833	791.265
ENSMUSG00000016386	Mpped2	metallophosphoesterase domain containing 2 [Source:MGI Symbol;Acc:MGI:1924265]	561.945	687.785	553.933	651.106	564.161	573.403	446.707	322.148	217.896	457.616	386.205	392.896	437.338	463.332	452.119	716.919	529.383	383.526
ENSMUSG00000042604	Kcna4	potassium voltage-gated channel, shaker-related subfamily, member 4 [Source:MGI Symbol;Acc:MGI:96661]	0	0	0	0	0	0	1.95924	0	0	0	0	0	2.93516	0	0.906049	0	0	0
ENSMUSG00000038860	Garnl3	GTPase activating RANGAP domain-like 3 [Source:MGI Symbol;Acc:MGI:2139309]	85.6388	123.341	74.3464	79.0699	79.8812	97.5376	114.616	104.747	107.975	122.099	125.198	105.653	77.2925	56.7686	70.6719	75.6643	64.2822	87.165
ENSMUSG00000057234	Mettl15	methyltransferase like 15 [Source:MGI Symbol;Acc:MGI:1924144]	75.0543	91.9834	79.582	76.1413	76.8856	79.8035	86.2067	77.0783	75.8745	90.2919	98.6732	82.5412	87.0763	101.849	77.9203	90.7972	102.095	75.543
[truncated: 15,926 more rows]

## Sheet: DEGs_BTBR ob AAV vs Non-AAV
Ensembl	Gene_symbol	description	log2FC	lfcSE	pvalue	FDR
[truncated: 68 more rows]

## Sheet: DEGs_Nphs1ΔiPod AAV vs Non-AAV
Ensembl	Gene_symbol	description	log2FC	lfcSE	pvalue	FDR
[truncated: 24 more rows]

[truncated: 2 more sheets: GO_BTBR ob AAV vs Non-AAV, GO_Nphs1ΔiPod AAV vs Non-AAV]
