# Supplementary material for: Adeno-associated virus–based gene therapy treats inflammatory kidney disease in mice
Source: J Clin Invest. 2024 Aug 15;134(17):e174722. doi: 10.1172/JCI174722 (PMC11364381; doi:10.1172/JCI174722)
Supplement: Supporting data values [file jci-134-174722-s133.xls]

## Sheet: Figure 1D
Figure 1D	Vector distribution vg/dg
		Mouse 1	Mouse 2	Mouse 3
	Liver	0.112053	0.257989	0.0450588
	Lung	0.0508357	0.0215717	0.00747912
	Heart	0.137966	0.0996218	0.079663
	Brain	0.0146124	0.0194814	0.00994356
	Spleen	0.879431	0.201942	0.688134
	Pancreas	0.00659121	0.00851611	0.011274
	Muscle	0.00674638	0.00509528	0.00198054
	Kidney	0.406664	0.528125	0.194696
	Glomeruli	8.76479	6.56501	5.55141

## Sheet: Figure 5B
Figure 5B	Urinary albumin/creatinine (ACR) (mg/mg)
	Days post-anti-GBM serum injection	Treatment (AAV2-GEC-IdeS)										Control (AAV2-GEC-GFP)
	0	0.088236	0.0882448	0.0638781	0.050323	0.097269	0.12555	0.127811	0.140964	0.126508	0.129556	0.123136	0.092523	0.103963	0.103988	0.133574	0.136797	0.105322	0.136118	0.119668	0.122538
	1	0.089734	0.0828327	0.0654527	0.070545	1.40644	0.109644	0.226022	0.12301	0.553743	0.100864	1.68131	2.34473	1.29962	2.52343	4.12907	3.4336	3.50682	3.50137	6.05682	2.78994
	3	0.073888	0.108983	0.0601467	0.085902	0.446502	0.154963	0.140496	0.13834	0.311606	0.109584	0.483699	1.25596	0.74816	0.97638	2.50915	2.53519	2.91288	1.14866	6.91156	1.52432
	7	0.078638	0.117159	0.0573941	0.092007	0.294501	0.333985	0.10613	0.470264	0.287552	0.173121	0.617545	0.565	0.273755	1.30773	10.0443	3.74164	2.04924	0.561324	7.13174	1.24698

## Sheet: Figure 5E
Figure 5E	Urinary albumin/creatinine (ACR) (mg/mg)
	Days post-anti-GBM serum injection	Treatment (AAV2-GEC-IdeS)						Control (AAV2-GEC-GFP)
	0	0.143157	0.142904	0.421221	0.118964	0.130238	0.01761	0.16111	0.0977778	0.0379658	0.138359	0.136915	0.157889
	1	1.06769	1.09532	13.765	1.06487	0.612492	2.02866	7.89157	0.589465	12.2008	1.42344	2.27079	4.00559
	4	0.356687	0.267907	3.02506	0.252053	0.265674	0.351423	0.90213	0.226691	3.2942	0.190866	0.307797	0.942038
	8	0.326582	0.214744	1.08699	0.142043	0.253502	0.130166	0.598177	0.181067	4.70906	0.31491	0.319346	3.44944
	15	0.192269	0.164516	0.443314	0.205087	0.184514	0.0377987	2.65191	0.537862	4.61654	0.241057	0.310558	4.03747
	22	0.294385	0.364431	0.898256	0.0823771	0.195852	0.0670345	0.674323	0.452685	4.28105	0.326924	0.487449	4.21977

## Sheet: Suppl. Figure 2B
Suppl. Figure 2B	The relative GFP intensity in glomeruli
	Days	kidney 1	kidney 2	kidney 3	kidney 4
	14	1.1458	1.18873	0.69191	0.973553
	60	0.651788	0.91999	0.805309	0.59549
	120	1.07699	0.754225	0.621624	0.496342
	240	0.416262	0.346963	0.332372	0.270015
	360	0.212215	0.225161	0.247051	0.333577

## Sheet: Suppl. Figure 5A
Suppl. Figure 5A	The relative GFP expression in glomerular endothelial cells
	C57BL/6J	Nphs1ctrl	BTBR WT	Nphs1ΔiPod	BTBR ob/ob
	0.856282	1.16853	0.993928	0.991026	1.89352
	0.667806	1.47106	2.38069	1.20132	1.14413
	0.475166	1.59495	0.85534	0.469127	1.23401
	0.798371	1.12615	1.26541	0.729184
	1.60308
	1.59929

## Sheet: Suppl. Figure 6
Suppl. Figure 6	Transduction efficiency of AAV2-GEC in human glaomerular cell types (RLU/cell)
		Glomerular endothelial cell			Podocyte			Mesangial cell
		AAV2-GEC	AAV2-WT	Non-AAV	AAV2-GEC	AAV2-WT	Non-AAV	AAV2-GEC	AAV2-WT	Non-AAV
	1	11.95	6.6875	0.2625	29.41	731.795	0.155	14.1375	579.35	0.2375
		12.4375	6.95	0.2375	31.35	731.42	0.12	14.375	542.575	0.1625
		12.3125	6.575	0.1625	28.505	646.025	0.14	14.0125	535.55	0.1875
		11.8875	6	0.1375	29.325	678.265	0.125	13.4	531.587	0.15
		11.925	5.7	0.2125	30.125	728.925	0.135	12.775	548.375	0.175
		12.3375	6.1625	0.225	29.815	654.28	0.145	14.9375	580.3	0.1875
	2	13.825	6.125	0.1875	19.8875	463.887	0.25	20.925	301.962	0.225
		13.1	6.6125	0.1625	21.2375	409.95	0.2375	20.425	293.663	0.125
		12.8125	5.925	0.175	21.3125	421.062	0.225	19.9125	298.238	0.15
		13.2	6.0625	0.1875	21.275	416.975	0.2125	19.2875	294.363	0.1625
		13.0375	6.15	0.1625	20.7875	412.613	0.25	20.65	300.15	0.2
		14.0125	5.8875	0.1875	20.3375	459.95	0.2	20.5625	291.925	0.15
	3	12.825	6.375	0.2125	21.825	393.525	0.2375	21.9	369.262	0.15
		14.3125	6.4	0.2	23.7	381.55	0.225	21.1875	382.025	0.1875
		12.8	6.0625	0.225	20.65	405.637	0.3125	19.275	362.05	0.2625
		13.2375	6.1875	0.2375	21.925	369.55	0.175	21.95	393.2	0.2375
		14.3125	6.3875	0.2125	19.825	428.137	0.2125	20.65	410.925	0.2125
		14.1875	6.1875	0.1625	22.225	445.512	0.2375	21.1625	370.675	0.2

## Sheet: Suppl. Figure 8
Suppl. Figure 8	Assessment of liver functions
	Index	Treatment (AAV2-GEC-IdeS)										Control (AAV2-GEC-GFP)
	ALTL (U/L)	16.87	14.75	14.33	42.14	83.88	59.34	26.95	53.45	36.03	27.57	70.71	20.54	20.1	79.03	50.76	60.76	48.39	18.91	72.99	23.11
	ASTL (U/L)	30.63	31.78	27.21	39.29	85.01	71.95	65.03	53.39	46.32	35.94	53.73	33.37	31.38	74.82	66.61	56.14	54.19	54.19	48.44	29.99
	GGT-2 (U/L)	10.45	5.44	9.92	6.17	8.3	7.35	7.03	7.85	8.11	6.68	11.22	7.56	9.31	5.54	8.78	9.14	4.89	2.64	7.1	7.67
	BILD2 (mg/dL)	0.02	0.01	0.04	0.01	0.03	0.04	0.04	0.03	0.04	0	0.03	0.01	0.02	0.02	0.01	0.01	0	0	0.04	0.02
	CHOL2 (mg/dL)	65.72	70.79	74.75	71.03	80.21	82.91	76.78	89.17	88.92	81.45	71.23	83.77	78.73	90.07	89.41	86.22	93.25	79.28	94.85	83.59
	TRIGL (mg/dL)	49.59	47.22	50.94	52.83	53.67	47.24	55.85	57.36	47.51	51.72	36.97	47.02	42.96	47.3	48.69	53.13	50.92	51.89	43.74	53.55

## Sheet: Suppl. Figure 9
Suppl. Figure 9	Serum IdeS concentration (RLU/ml)
	Days	Nluc (AAV2-GEC-Nluc)								IdeS-Nluc (AAV2-GEC-IdeS-Nluc)
	3	8910000	4023125	6679375	7973125	5798125	11821250	4188125	5245625	2620625	3025000	3372500	3428125	3412500	4296875	2680625
	7	18186250	9168750	12520625	14050000	12387500	26344375	10372500	14075000	3901875	4746875	4691875	3730000	8981250	7938125	4345625
	14	24835625	12223125	16506250	15688125	15073750	31689375	8941875	22470000	4685625	4995000	5659375	5936875	7170625	6938750	6253125
	28	27958750	10386875	17471250	18853750	20407500	31133750	13320000	12751250	4566250	5504375	6043750	4981875	8212500	5222500	5725000
	56	19011875	13658125	14110000	15013125	16998125	34021250	15993125	19478750	4988750	6021250	6347500	5148750	7692500	5788750	6505000
	120	24628750	30953750	15223750	19189375	27655000	19099375	31485625	24236250	7598125	4984375	6368125	6314375	9876875	8251250	9326875
	240	24989375	30953750	16242500	20184375	22366875	39350625	25951875	27702500	7786250	5166875	6791875	7608750	12051875	10816250	10276875
